# Supplementary material for: Untargeted Metabolomics To Ascertain Antibiotic Modes of Action
Source: Antimicrob Agents Chemother. 2016 Mar 25;60(4):2281–91. doi: 10.1128/AAC.02109-15 (PMC4808186; doi:10.1128/AAC.02109-15)
Supplement: Supplemental material [file AAC.02109-15_zac004165040sd8.xlsx]

## Sheet: Sheet1
Job Name	AZ5_lipids_generousRT
Sample
c-1	Iz_AZ5	NDr_T0_3.raw
c-2	Iz_AZ5	NDr_T0_2.raw
c-3	Iz_AZ5	NDr_T0_1.raw
s1-1	Iz_AZ5	NDr_T2_3.raw
s1-2	Iz_AZ5	NDr_T2_2.raw
s1-3	Iz_AZ5	NDr_T2_1.raw
s2-1	Iz_AZ5	NDr_T4_3.raw
s2-2	Iz_AZ5	NDr_T4_2.raw
s2-3	Iz_AZ5	NDr_T4_1.raw
s3-1	Iz_AZ5	AZ5_T2_3.raw
s3-2	Iz_AZ5	AZ5_T2_2.raw
s3-3	Iz_AZ5	AZ5_T2_1.raw
s4-1	Iz_AZ5	AZ5_T4_3.raw
s4-2	Iz_AZ5	AZ5_T4_2.raw
s4-3	Iz_AZ5	AZ5_T4_1.raw
Result
Rej	LipidMolec	Class	FA	Counts	Calc Mass	Formula	BaseRt	ARatio[s1/c]	ARatio[s2/c]	ARatio[s3/c]	ARatio[s4/c]	HRatio[s1/c]	HRatio[s2/c]	HRatio[s3/c]	HRatio[s4/c]	APValue[s1]	APValue[s2]	APValue[s3]	APValue[s4]	MainArea[c]	MainArea[s1]	MainArea[s2]	MainArea[s3]	MainArea[s4]	MainHeight[c]	MainHeight[s1]	MainHeight[s2]	MainHeight[s3]	MainHeight[s4]	MainQscore[c]	MainQscore[s1]	MainQscore[s2]	MainQscore[s3]	MainQscore[s4]	NMARatio[s1/c]	NMARatio[s2/c]	NMARatio[s3/c]	NMARatio[s4/c]	NMHRatio[s1/c]	NMHRatio[s2/c]	NMHRatio[s3/c]	NMHRatio[s4/c]	NMAPValue[s1]	NMAPValue[s2]	NMAPValue[s3]	NMAPValue[s4]	NMArea[c]	NMArea[s1]	NMArea[s2]
0	LPE(20:4)	LPE	20:04:00	1	501.286	C25 H44 O7 N1 P1	9.069	41.855	18.458	4579.72	9491.52	12.057	7.125	502.715	836.029	0.176	0.363	0.327	0.264	585.102	24489.7	10799.7	2.6796e+06	5.55351e+06	142.982	1723.97	1018.71	71879.2	119537	0.93	0.73	0.87	0.92	0.92	41.855	18.458	4579.72	9491.52	12.057	7.125	502.715	836.029					585.102	24489.7	10799.7
0	LPE(20:4)	LPE	20:04:00	1	501.286	C25 H44 O7 N1 P1	24.033	10.53	3.224	14.563	12.026	7.028	3.373	6.401	6.534	0.462	0.678	0.028	0.163	48608.9	511847	156711	707903	584576	1507.02	10592.1	5082.82	9645.88	9847.16	0.83	0.9	0.95	0.87	0.91	10.53	3.224	14.563	12.026	7.028	3.373	6.401	6.534					48608.9	511847	156711
0	LPE(20:4)	LPE	20:04:00	1	501.286	C25 H44 O7 N1 P1	26.052	101.314	99.839	140.121	115.71	10.562	8.763	9.619	9.819	0.118	0.124	0.022	0.103	5052.09	511847	504397	707903	584576	1002.83	10592.1	8788.15	9645.88	9847.16	0.98	0.9	0.92	0.87	0.91	101.314	99.839	140.121	115.71	10.562	8.763	9.619	9.819					5052.09	511847	504397
0	LPE(20:3)	LPE	20:03:00	1	503.301	C25 H46 O7 N1 P1	11.483	1040.41	1	87675.2	177306	388.425	1	3422.23	6002.3	0.409	0	0.277	0.179	1	1040.41	1	87675.2	177306	1	388.425	1	3422.23	6002.3	0	0.94	0	0.86	0.92	1040.41	1	87675.2	177306	388.425	1	3422.23	6002.3					1	1040.41	1
1	LPG(18:4)	LPG	18:04:00	1	504.249	C24 H41 O9 N0 P1	4.027	219.524	1.023	7243.47	4793.25	86.878	0.974	3557.45	1722.42	0.125	0.712	0.342	0.073	22.208	4875.2	22.712	160863	106448	9.932	862.872	9.676	35332.6	17107.1	0.94	1	0.94	0.9	0.91	219.524	1.023	7243.47	4793.25	86.878	0.974	3557.45	1722.42					22.208	4875.2	22.712
0	LPE(20:1)	LPE	20:01:00	1	507.332	C25 H50 O7 N1 P1	11.267	0.241	142.598	10663.5	8600.51	0.399	62.549	670.864	535.26	0.423	0.374	0.333	0.165	4.153	1	592.21	44285.3	35717.9	2.506	1	156.747	1681.18	1341.36	0.9	0	0.99	0.86	0.84	0.241	142.598	10663.5	8600.51	0.399	62.549	670.864	535.26					4.153	1	592.21
0	LPG(18:2)	LPG	18:02:00	1	508.28	C24 H45 O9 N0 P1	4.053	1.707	0	58.791	47.487	1.831	0.002	48.254	23.905	0.655	0.423	0.004	0.095	2696.73	4603.33	1	158544	128061	609.994	1117.11	1	29434.9	14581.9	0.87	0.87	0	0.82	0.95	1.707	0	58.791	47.487	1.831	0.002	48.254	23.905					2696.73	4603.33	1
0	LPG(18:1)	LPG	18:01:00	1	510.296	C24 H47 O9 N0 P1	3.783	1.707	0	89.984	27.726	1.331	0	64.803	7.227	0.358	0.27	0.19	0.395	47482.6	81072.8	1	4.27266e+06	1.31652e+06	10018	13329.3	1	649191	72399.5	0.95	0.85	0	0.88	0.79	1.707	0	89.984	27.726	1.331	0	64.803	7.227					47482.6	81072.8	1
0	LPG(18:1)	LPG	18:01:00	1	510.296	C24 H47 O9 N0 P1	5.98	4679.53	7351.72	44581.4	360924	1544.89	700.595	7022.63	21015	0	0.125	0.11	0.221	17.325	81072.8	127369	772372	6.25301e+06	8.628	13329.3	6044.73	60591.2	181317	0.93	0.85	0.83	0.8	0.87	4679.53	7351.72	44581.4	360924	1544.89	700.595	7022.63	21015					17.325	81072.8	127369
0	LPG(18:0)	LPG	18:00:00	1	512.311	C24 H49 O9 N0 P1	7.622	503.51	0.067	1845.79	5494.2	52.585	0.125	205.841	478.077	0.375	0.423	0.271	0.13	14.863	7483.68	1	27433.9	81660.3	7.977	419.471	1	1641.99	3813.62	0.9	0.87	0	0.83	0.92	503.51	0.067	1845.79	5494.2	52.585	0.125	205.841	478.077					14.863	7483.68	1
0	LPE(21:4)	LPE	21:04:00	1	515.301	C26 H46 O7 N1 P1	10.039	65.798	36.659	5759.23	7856.52	36.411	19.535	776.75	507.88	0.347	0.307	0.075	0.13	11.019	725.026	403.942	63461	86571.1	5.451	198.476	106.488	4234.06	2768.46	0.88	0.94	0.95	0.78	0.83	65.798	36.659	5759.23	7856.52	36.411	19.535	776.75	507.88					11.019	725.026	403.942
0	PE(4:0/16:0)	PE	4:0/16:0	1	523.327	C25 H50 O8 N1 P1	11.284	239.104	1.621	4788.98	3835.96	85.124	2.287	209.212	326.818	0.146	0.747	0.33	0.278	12.53	2995.98	20.307	60005.9	48064.6	6.229	530.236	14.248	1303.18	2035.75	0.9	0.9	0.39	0.71	0.91	239.104	1.621	4788.98	3835.96	85.124	2.287	209.212	326.818					12.53	2995.98	20.307
1	LPG(19:1)	LPG	19:01:00	1	524.311	C25 H49 O9 N0 P1	3.809	0.001	0.001	21.112	0	0.001	0.001	19.941	0	0.239	0.239	0.4	0.301	21035.1	10.533	12.933	444090	1	4694.55	3.794	6.615	93612.7	1	0.95	0.96	0.91	0.92	0	0.001	0.001	21.112	0	0.001	0.001	19.941	0					21035.1	10.533	12.933
0	LPG(19:1)	LPG	19:01:00	1	524.311	C25 H49 O9 N0 P1	7.069	8111.24	32688.7	383568	340676	963.772	1555.71	6936.04	10263.1	0.161	0.185	0.091	0.132	1	8111.24	32688.7	383568	340676	1	963.772	1555.71	6936.04	10263.1	0	0.88	0.85	0.79	0.92	8111.24	32688.7	383568	340676	963.772	1555.71	6936.04	10263.1					1	8111.24	32688.7
1	OAHFA(16:0/18:2)	OAHFA	16:0/18:2	1	534.465	C34 H62 O4	42.977	0.426	0.002	0.004	0.276	0.387	0.004	0.006	0.257	0.226	0.116	0.116	0.175	27968.5	11923.5	62.997	100.342	7720.53	7245.6	2801.38	26.008	46.916	1859.15	0.95	0.99	0.87	0.72	0.99	0.426	0.002	0.004	0.276	0.387	0.004	0.006	0.257					27968.5	11923.5	62.997
0	OAHFA(18:0/18:2)	OAHFA	18:0/18:2	1	562.496	C36 H66 O4	37.892	0.769	1.067	0.365	0.572	1.13	1.198	1.109	0.656	0.359	0.307	0.158	0.231	446830	343433	476586	163183	255749	7371.37	8326.74	8827.84	8177.86	4834.9	0.94	0.89	0.8	0.77	0.91	0.769	1.067	0.365	0.572	1.13	1.198	1.109	0.656					446830	343433	476586
1	OAHFA(18:0/18:2)	OAHFA	18:0/18:2	1	562.496	C36 H66 O4	42.982	0	0.003	0.004	0.004	0.001	0.006	0.006	0.008	0	0	0	0	50017.6	17.666	138.647	183.355	208.856	11393.9	15.803	65.438	73.931	94.804	0.93	0.98	0.93	0.9	0.87	0	0.003	0.004	0.004	0.001	0.006	0.006	0.008					50017.6	17.666	138.647
0	PE(12:0/14:0)	PE	12:0/14:0	1	607.421	C31 H62 O8 N1 P1	16.29	0.712	0.322	0.474	0.201	1.569	0.535	0.821	0.273	0.601	0.176	0.42	0.104	359826	256149	115896	170635	72354.7	9957.05	15623.1	5324.82	8177.8	2717.59	0.82	0.97	0.87	0.88	0.78	0.712	0.322	0.474	0.201	1.569	0.535	0.821	0.273					359826	256149	115896
0	PE(12:0/16:1)	PE	12:0/16:1	1	633.437	C33 H64 O8 N1 P1	18.833	1.004	0.304	0.81	0.959	1.219	0.439	0.783	1.235	0.636	0.006	0.216	0.327	2.56684e+06	2.57744e+06	779233	2.07891e+06	2.46095e+06	67531.2	82330.2	29647.8	52872.7	83391.8	0.81	0.86	0.88	0.91	0.9	1.004	0.304	0.81	0.959	1.219	0.439	0.783	1.235					2.56684e+06	2.57744e+06	779233
0	PE(16:1/12:0)	PE	16:1/12:0	1	633.437	C33 H64 O8 N1 P1	18.846	1.004	0.304	0.81	0.97	1.219	0.439	0.783	1.234	0.656	0.007	0.21	0.346	2.56684e+06	2.57744e+06	779233	2.07891e+06	2.48988e+06	67531.2	82330.2	29647.8	52872.7	83313.8	0.81	0.86	0.88	0.91	0.9	1.004	0.304	0.81	0.97	1.219	0.439	0.783	1.234					2.56684e+06	2.57744e+06	779233
0	PE(12:0/16:0)	PE	12:0/16:0	1	635.453	C33 H66 O8 N1 P1	20.38	1.063	0.444	0.634	0.44	1.252	0.62	0.745	0.683	0.684	0.021	0.038	0.011	1.16082e+07	1.23398e+07	5.15357e+06	7.35393e+06	5.10565e+06	257334	322250	159531	191748	175662	0.94	0.92	0.9	0.92	0.84	1.063	0.444	0.634	0.44	1.252	0.62	0.745	0.683					1.16082e+07	1.23398e+07	5.15357e+06
0	PE(14:0/14:0)	PE	14:0/14:0	1	635.453	C33 H66 O8 N1 P1	20.645	1.069	0.446	0.653	0.442	1.247	0.617	0.742	0.68	0.654	0.02	0.039	0.01	1.15457e+07	1.23398e+07	5.15357e+06	7.54011e+06	5.10565e+06	258440	322250	159531	191748	175662	0.95	0.92	0.9	0.91	0.84	1.069	0.446	0.653	0.442	1.247	0.617	0.742	0.68					1.15457e+07	1.23398e+07	5.15357e+06
0	PE(16:0/12:0)	PE	16:0/12:0	1	635.453	C33 H66 O8 N1 P1	20.645	1.063	0.444	0.65	0.426	1.252	0.62	0.745	0.67	0.687	0.021	0.043	0.01	1.16082e+07	1.23398e+07	5.15357e+06	7.54011e+06	4.94477e+06	257334	322250	159531	191748	172495	0.94	0.92	0.9	0.91	0.84	1.063	0.444	0.65	0.426	1.252	0.62	0.745	0.67					1.16082e+07	1.23398e+07	5.15357e+06
0	PG(12:0/14:0)	PG	12:0/14:0	1	638.416	C32 H63 O10 N0 P1	11.399	1.366	0.334	0.392	0.421	0.744	0.39	1.091	0.478	0.982	0.155	0.183	0.194	47456.2	64811.4	15858.2	18624.7	19997.3	2945.75	2192.44	1148.65	3214.27	1407.47	0.99	0.86	0.84	0.83	0.88	1.366	0.334	0.392	0.421	0.744	0.39	1.091	0.478					47456.2	64811.4	15858.2
0	PE(17:1/12:0)	PE	17:1/12:0	1	647.453	C34 H66 O8 N1 P1	18.612	0	1.035	1.17	1.203	0	0.996	0.993	1.227	0.001	0.24	0.325	0.375	719340	18.605	744648	841883	865240	13141.3	5.895	13090.8	13049.8	16127.8	0.93	0.88	0.92	0.82	0.83	0	1.035	1.17	1.203	0	0.996	0.993	1.227					719340	18.605	744648
0	SM(d14:1/16:0)	SM	d14:1/16:0	1	648.521	C35 H73 O6 N2 P1	17.919	0	2.033	0	0.004	0	1.584	0	0.051	0.419	0.59	0.419	0.371	1.6026e+06	1	3.25881e+06	1	5985.89	23909.5	1	37865.2	1	1213.8	0.83	0	0.79	0	0.97	0	2.033	0	0.004	0	1.584	0	0.051					1.6026e+06	1	3.25881e+06
0	PE(16:0/13:0)	PE	16:0/13:0	1	649.468	C34 H68 O8 N1 P1	21.648	1.187	1.583	0.544	0.481	1.664	1.952	0.631	0.556	0.518	0.891	0.007	0.009	2.08858e+06	2.48013e+06	3.30561e+06	1.13696e+06	1.00481e+06	45259.5	75311.4	88358.9	28562.7	25155.3	0.87	0.71	0.89	0.86	0.86	1.187	1.583	0.544	0.481	1.664	1.952	0.631	0.556					2.08858e+06	2.48013e+06	3.30561e+06
0	PE(14:0/15:0)	PE	14:0/15:0	1	649.468	C34 H68 O8 N1 P1	21.866	1.193	1.509	0.562	0.46	1.662	1.936	0.623	0.537	0.605	0.999	0.007	0.006	2.08476e+06	2.48792e+06	3.1465e+06	1.17116e+06	959687	45319.2	75311.4	87758.1	28237.8	24350.1	0.82	0.71	0.92	0.81	0.7	1.193	1.509	0.562	0.46	1.662	1.936	0.623	0.537					2.08476e+06	2.48792e+06	3.1465e+06
0	PE(15:0/14:0)	PE	15:0/14:0	1	649.468	C34 H68 O8 N1 P1	21.866	1.193	1.509	0.562	0.46	1.662	1.936	0.623	0.537	0.605	0.999	0.007	0.006	2.08476e+06	2.48792e+06	3.1465e+06	1.17116e+06	959687	45319.2	75311.4	87758.1	28237.8	24350.1	0.82	0.71	0.92	0.81	0.7	1.193	1.509	0.562	0.46	1.662	1.936	0.623	0.537					2.08476e+06	2.48792e+06	3.1465e+06
0	PE(15:0/15:1)	PE	15:0/15:1	1	661.468	C35 H68 O8 N1 P1	15.489	5.732	502.667	93.341	1.813	1.596	1653.95	36.355	1.335	0.3	0.375	0.365	0.687	7.002	40.133	3519.67	653.571	12.696	3.108	4.961	5140.47	112.99	4.15	0.91	0.89	0.84	0.9	0.96	5.732	502.667	93.341	1.813	1.596	1653.95	36.355	1.335					7.002	40.133	3519.67
0	PE(15:1/15:0)	PE	15:1/15:0	1	661.468	C35 H68 O8 N1 P1	15.838	412.183	510857	13.654	17.236	84.699	5872.81	4.603	4.901	0.398	0.422	0.423	0.423	1	412.183	510857	13.654	17.236	1	84.699	5872.81	4.603	4.901	0	0.94	0.84	0.92	0.94	412.183	510857	13.654	17.236	84.699	5872.81	4.603	4.901					1	412.183	510857
0	PE(14:0/16:1)	PE	14:0/16:1	1	661.468	C35 H68 O8 N1 P1	19.577	1.509	0	0.993	0.42	1.296	0.002	0.662	0.519	0.227	0	0.258	0.006	113161560	1.70749e+08	32849.3	1.12416e+08	4.75616e+07	1.63405e+06	2.11808e+06	3011.61	1.0822e+06	847631	0.89	0.79	0.96	0.71	0.87	1.509	0	0.993	0.42	1.296	0.002	0.662	0.519					113161560	1.70749e+08	32849.3
0	PE(16:1/14:0)	PE	16:1/14:0	1	661.468	C35 H68 O8 N1 P1	19.577	1.456	0	1.096	0.464	1.314	0.002	0.672	0.526	0.171	0	0.291	0.005	1.02576e+08	1.49371e+08	32849.3	1.12416e+08	4.75616e+07	1.6114e+06	2.11808e+06	3011.61	1.0822e+06	847631	0.9	0.91	0.96	0.71	0.87	1.456	0	1.096	0.464	1.314	0.002	0.672	0.526					1.02576e+08	1.49371e+08	32849.3
0	PE(15:0/15:1)	PE	15:0/15:1	1	661.468	C35 H68 O8 N1 P1	20.959	1.472	0.401	0.962	0.407	1.305	0.445	0.667	0.522	0.243	0.014	0.255	0.007	1.16803e+08	1.71886e+08	4.67935e+07	1.12416e+08	4.75616e+07	1.623e+06	2.11808e+06	722252	1.0822e+06	847631	0.95	0.82	0.87	0.71	0.87	1.472	0.401	0.962	0.407	1.305	0.445	0.667	0.522					1.16803e+08	1.71886e+08	4.67935e+07
0	PE(15:1/15:0)	PE	15:1/15:0	1	661.468	C35 H68 O8 N1 P1	20.959	1.472	0.401	0.741	0.407	1.305	0.445	0.66	0.522	0.228	0.02	0.099	0.011	1.16803e+08	1.71886e+08	4.67935e+07	8.65174e+07	4.75616e+07	1.623e+06	2.11808e+06	722252	1.07156e+06	847631	0.95	0.82	0.87	0.79	0.87	1.472	0.401	0.741	0.407	1.305	0.445	0.66	0.522					1.16803e+08	1.71886e+08	4.67935e+07
0	PE(14:0/16:1)	PE	14:0/16:1	1	661.468	C35 H68 O8 N1 P1	21.631	1.509	0.414	0.993	0.42	1.296	0.442	0.662	0.519	0.206	0.349	0.92	0.312	113161560	1.70749e+08	4.67935e+07	1.12416e+08	4.75616e+07	1.63405e+06	2.11808e+06	722252	1.0822e+06	847631	0.89	0.79	0.87	0.71	0.87	1.509	0.414	0.993	0.42	1.296	0.442	0.662	0.519					113161560	1.70749e+08	4.67935e+07
0	PE(16:1/14:0)	PE	16:1/14:0	1	661.468	C35 H68 O8 N1 P1	21.631	1.456	0.456	1.096	0.464	1.314	0.448	0.672	0.526	0.15	0.037	0.463	0.022	1.02576e+08	1.49371e+08	4.67935e+07	1.12416e+08	4.75616e+07	1.6114e+06	2.11808e+06	722252	1.0822e+06	847631	0.9	0.91	0.87	0.71	0.87	1.456	0.456	1.096	0.464	1.314	0.448	0.672	0.526					1.02576e+08	1.49371e+08	4.67935e+07
0	PE(15:0/15:0)	PE	15:0/15:0	1	663.484	C35 H70 O8 N1 P1	21.934	1.418	0.001	1.139	0.007	1.149	0.005	1.002	0.01	0.913	0.014	0.389	0.014	5.59258e+07	7.93075e+07	62310.5	6.37006e+07	390521	1.31272e+06	1.5086e+06	6875.33	1.31492e+06	12684.5	0.94	0.55	0.84	0.83	0.79	1.418	0.001	1.139	0.007	1.149	0.005	1.002	0.01					5.59258e+07	7.93075e+07	62310.5
0	PE(14:0/16:0)	PE	14:0/16:0	1	663.484	C35 H70 O8 N1 P1	23.153	1.637	0.867	1.114	0.809	1.2	0.953	1.01	0.82	0.856	0.543	0.642	0.349	5.66705e+07	9.27709e+07	4.91522e+07	6.31514e+07	4.58386e+07	1.3194e+06	1.58345e+06	1.25741e+06	1.33204e+06	1.08206e+06	0.9	0.89	0.99	0.94	0.91	1.637	0.867	1.114	0.809	1.2	0.953	1.01	0.82					5.66705e+07	9.27709e+07	4.91522e+07
0	PE(16:0/14:0)	PE	16:0/14:0	1	663.484	C35 H70 O8 N1 P1	23.153	1.637	0.867	1.114	0.809	1.2	0.953	1.01	0.82	0.856	0.543	0.642	0.349	5.66705e+07	9.27709e+07	4.91522e+07	6.31514e+07	4.58386e+07	1.3194e+06	1.58345e+06	1.25741e+06	1.33204e+06	1.08206e+06	0.9	0.89	0.99	0.94	0.91	1.637	0.867	1.114	0.809	1.2	0.953	1.01	0.82					5.66705e+07	9.27709e+07	4.91522e+07
0	PG(16:1/12:0)	PG	16:1/12:0	1	664.432	C34 H65 O10 N0 P1	13.84	0.669	0.196	0.82	0.294	0.907	0.339	1.005	0.369	0.656	0.118	0.957	0.144	838522	560602	164496	687491	246468	16704.5	15143.6	5661.26	16783.8	6169.74	0.89	0.95	0.93	0.83	0.86	0.669	0.196	0.82	0.294	0.907	0.339	1.005	0.369					838522	560602	164496
0	PG(14:0/14:0)	PG	14:0/14:0	1	666.447	C34 H67 O10 N0 P1	3.539	0	0	0	0	0	0	0	0	0.423	0.374	0.374	0.423	412945	1	17.033	13.096	1	87693.5	1	7.581	5.932	1	0.94	0	0.92	0.92	0	0	0	0	0	0	0	0	0					412945	1	17.033
0	PG(14:0/14:0)	PG	14:0/14:0	1	666.447	C34 H67 O10 N0 P1	15.342	0.771	0.419	1.092	0.356	0.993	0.488	1.052	0.434	0.837	0.2	0.718	0.146	3.33675e+06	2.57376e+06	1.39909e+06	3.64428e+06	1.18823e+06	84955.6	84357.3	41420.8	89349.3	36909.3	0.89	0.93	0.97	0.91	0.94	0.771	0.419	1.092	0.356	0.993	0.488	1.052	0.434					3.33675e+06	2.57376e+06	1.39909e+06
0	PG(16:0/12:0)	PG	16:0/12:0	1	666.447	C34 H67 O10 N0 P1	15.342	0.832	0.452	1.178	0.384	0.993	0.488	1.052	0.434	0.902	0.205	0.652	0.147	3.09448e+06	2.57376e+06	1.39909e+06	3.64428e+06	1.18823e+06	84955.6	84357.3	41420.8	89349.3	36909.3	0.88	0.93	0.97	0.91	0.94	0.832	0.452	1.178	0.384	0.993	0.488	1.052	0.434					3.09448e+06	2.57376e+06	1.39909e+06
0	PE(16:1/15:1)	PE	16:1/15:1	1	673.468	C36 H68 O8 N1 P1	20.928	10.35	8.102	43.455	54.547	13.892	6.726	35.421	61.345	0.012	0.131	0.003	0.06	44749.7	463150	362568	1.9446e+06	2.44098e+06	1581.29	21967.6	10636.2	56011	97004.4	0.8	0.74	0.81	0.71	0.8	10.35	8.102	43.455	54.547	13.892	6.726	35.421	61.345					44749.7	463150	362568
0	PE(16:0/15:1)	PE	16:0/15:1	1	675.484	C36 H70 O8 N1 P1	22.314	2.473	1.772	0.981	1.183	2.124	1.636	0.785	0.832	0.011	0.77	0.179	0.299	3.14228e+07	7.76961e+07	5.56837e+07	3.08156e+07	3.71711e+07	842213	1.78925e+06	1.37754e+06	661423	700788	0.88	0.91	0.86	0.84	0.77	2.473	1.772	0.981	1.183	2.124	1.636	0.785	0.832					3.14228e+07	7.76961e+07	5.56837e+07
0	PE(14:0/17:1)	PE	14:0/17:1	1	675.484	C36 H70 O8 N1 P1	22.318	2.617	1.815	0.979	1.219	2.119	1.626	0.781	0.829	0.011	0.753	0.161	0.32	3.06881e+07	8.03088e+07	5.56837e+07	3.0044e+07	3.74101e+07	847096	1.79512e+06	1.37754e+06	661423	702071	0.88	0.88	0.86	0.85	0.85	2.617	1.815	0.979	1.219	2.119	1.626	0.781	0.829					3.06881e+07	8.03088e+07	5.56837e+07
0	PE(16:1/15:0)	PE	16:1/15:0	1	675.484	C36 H70 O8 N1 P1	22.318	2.473	1.82	0.956	1.183	2.124	1.637	0.785	0.832	0.011	0.746	0.152	0.303	3.14228e+07	7.76961e+07	5.7193e+07	3.0044e+07	3.71711e+07	842213	1.78925e+06	1.37839e+06	661423	700788	0.88	0.91	0.84	0.85	0.77	2.473	1.82	0.956	1.183	2.124	1.637	0.785	0.832					3.14228e+07	7.76961e+07	5.7193e+07
0	PE(17:1/14:0)	PE	17:1/14:0	1	675.484	C36 H70 O8 N1 P1	22.318	2.619	1.789	0.965	1.194	2.127	1.634	0.788	0.835	0.017	0.774	0.146	0.301	3.11277e+07	8.15326e+07	5.56837e+07	3.0044e+07	3.71711e+07	838865	1.78442e+06	1.37036e+06	661423	700788	0.92	0.9	0.86	0.85	0.77	2.619	1.789	0.965	1.194	2.127	1.634	0.788	0.835					3.11277e+07	8.15326e+07	5.56837e+07
0	PE(15:1/16:0)	PE	15:1/16:0	1	675.484	C36 H70 O8 N1 P1	22.479	2.473	1.82	0.981	1.191	2.124	1.637	0.791	0.834	0.023	0.474	0.695	0.93	3.14228e+07	7.76961e+07	5.7193e+07	3.08156e+07	3.74101e+07	842213	1.78925e+06	1.37839e+06	665810	702071	0.88	0.91	0.84	0.84	0.85	2.473	1.82	0.981	1.191	2.124	1.637	0.791	0.834					3.14228e+07	7.76961e+07	5.7193e+07
0	PE(15:0/16:1)	PE	15:0/16:1	1	675.484	C36 H70 O8 N1 P1	22.534	2.542	1.772	0.981	1.183	2.132	1.637	0.791	0.832	0.024	0.482	0.695	0.922	3.14228e+07	7.98804e+07	5.56837e+07	3.08156e+07	3.71711e+07	842213	1.79541e+06	1.37839e+06	665810	700788	0.88	0.92	0.86	0.84	0.77	2.542	1.772	0.981	1.183	2.132	1.637	0.791	0.832					3.14228e+07	7.98804e+07	5.56837e+07
0	PE(14:0/17:1)	PE	14:0/17:1	1	675.484	C36 H70 O8 N1 P1	24.35	0.007	29.646	0.672	7.261	1.238	97.385	0.603	26.091	0.121	0.126	0.615	0.499	1.87828e+06	13527.3	5.56837e+07	1.26246e+06	1.36385e+07	14145.4	17513.5	1.37754e+06	8534.5	369060	0.84	0.62	0.86	0.87	0.9	0.007	29.646	0.672	7.261	1.238	97.385	0.603	26.091					1.87828e+06	13527.3	5.56837e+07
0	PE(17:1/14:0)	PE	17:1/14:0	1	675.484	C36 H70 O8 N1 P1	24.35	0.007	29.646	0.679	7.341	1.238	96.877	0.597	26.192	0.122	0.126	0.843	0.497	1.87828e+06	13527.3	5.56837e+07	1.27522e+06	1.37878e+07	14145.4	17513.5	1.37036e+06	8450.44	370493	0.84	0.62	0.86	0.84	0.86	0.007	29.646	0.679	7.341	1.238	96.877	0.597	26.192					1.87828e+06	13527.3	5.56837e+07
0	PE(15:0/16:0)	PE	15:0/16:0	1	677.5	C36 H72 O8 N1 P1	24.436	1.475	4.292	2.237	1.751	1.432	4.462	1.292	1.926	0.798	0.302	0.754	0.406	1.40676e+06	2.07535e+06	6.0372e+06	3.14641e+06	2.46259e+06	37302.8	53401.6	166455	48186.7	71854.5	0.78	0.94	0.94	0.36	0.58	1.475	4.292	2.237	1.751	1.432	4.462	1.292	1.926					1.40676e+06	2.07535e+06	6.0372e+06
0	PE(16:0/15:0)	PE	16:0/15:0	1	677.5	C36 H72 O8 N1 P1	24.436	1.475	4.292	1.223	1.147	1.432	4.462	1.381	1.926	0.798	0.302	0.265	0.412	1.40676e+06	2.07535e+06	6.0372e+06	1.7208e+06	1.61327e+06	37302.8	53401.6	166455	51518	71854.5	0.78	0.94	0.94	0.83	0.97	1.475	4.292	1.223	1.147	1.432	4.462	1.381	1.926					1.40676e+06	2.07535e+06	6.0372e+06
0	PG(15:1/14:0)	PG	15:1/14:0	1	678.447	C35 H67 O10 N0 P1	13.385	0.522	1.649	0	0.768	0.781	1.384	0.385	0.612	0.674	0.762	0.407	0.851	101538	52981	167387	1	77969.7	3672.3	2868.65	5081.42	1412	2245.61	0.89	0.99	0.85	0	0.88	0.522	1.649	0	0.768	0.781	1.384	0.385	0.612					101538	52981	167387
0	PG(16:1/13:0)	PG	16:1/13:0	1	678.447	C35 H67 O10 N0 P1	13.385	0	1.344	0	0.626	0.002	1.384	0.385	0.612	0.12	0.787	0.188	0.348	124575	23.656	167387	1	77969.7	3672.3	7.632	5081.42	1412	2245.61	0.89	0.92	0.85	0	0.88	0	1.344	0	0.626	0.002	1.384	0.385	0.612					124575	23.656	167387
0	PG(17:1/12:0)	PG	17:1/12:0	1	678.447	C35 H67 O10 N0 P1	15.141	0.435	1.641	1.208	0.286	0.95	1.456	0.943	0.288	0.662	0.335	0.677	0.637	101538	44158.6	166653	122643	29033.3	3672.3	3487.13	5345.78	3463.31	1058.16	0.89	0.99	0.86	0.81	0.86	0.435	1.641	1.208	0.286	0.95	1.456	0.943	0.288					101538	44158.6	166653
0	PG(16:0/13:0)	PG	16:0/13:0	1	680.463	C35 H69 O10 N0 P1	14.802	0	1.121	0.522	0.027	0	1.182	0.546	0.061	0.15	0.611	0.235	0.088	666080	1	746924	347434	17657.4	19186.1	1	22680.2	10477.1	1160.76	0.67	0	0.8	0.94	0.88	0	1.121	0.522	0.027	0	1.182	0.546	0.061					666080	1	746924
0	PG(14:0/15:0)	PG	14:0/15:0	1	680.463	C35 H69 O10 N0 P1	16.393	3.143	5.063	2.23	1.481	4.369	6.675	2.618	1.465	0.027	0.154	0.277	0.623	155827	489742	788910	347434	230740	4001.32	17482.2	26710.6	10477.1	5863.55	0.91	0.82	0.92	0.94	0.78	3.143	5.063	2.23	1.481	4.369	6.675	2.618	1.465					155827	489742	788910
0	PG(15:0/14:0)	PG	15:0/14:0	1	680.463	C35 H69 O10 N0 P1	16.393	0.685	1.127	0.496	0.329	0.901	1.388	0.546	0.306	0.693	0.879	0.157	0.104	700937	480160	790211	347434	230740	19186.1	17284	26639.7	10477.1	5863.55	0.69	0.84	0.92	0.94	0.78	0.685	1.127	0.496	0.329	0.901	1.388	0.546	0.306					700937	480160	790211
0	PE(14:0/18:3)	PE	14:0/18:3	1	685.468	C37 H68 O8 N1 P1	19.4	1.197	0.002	0	0.272	1.532	0.018	0	0.32	0.435	0.002	0.019	0.008	2.09454e+06	2.508e+06	3687.03	1	570538	56298.7	86246.1	998.93	1	17995.3	0.9	0.85	1	0	0.93	1.197	0.002	0	0.272	1.532	0.018	0	0.32					2.09454e+06	2.508e+06	3687.03
0	PE(18:3/14:0)	PE	18:3/14:0	1	685.468	C37 H68 O8 N1 P1	19.4	0.684	0.002	0	0.272	0.718	0.018	0	0.32	0.091	0.002	0.019	0.008	2.09454e+06	1.43205e+06	3687.03	1	570538	56298.7	40420.9	998.93	1	17995.3	0.9	0.86	1	0	0.93	0.684	0.002	0	0.272	0.718	0.018	0	0.32					2.09454e+06	1.43205e+06	3687.03
0	PE(14:0/18:2)	PE	14:0/18:2	1	687.484	C37 H70 O8 N1 P1	21.6	0.683	0.101	0.868	0.568	0.906	0.131	0.852	0.606	0.058	0.001	0.32	0.025	7.67332e+07	5.2374e+07	7.72954e+06	6.66351e+07	4.3601e+07	1.54368e+06	1.39843e+06	201476	1.31589e+06	935819	0.84	0.91	0.94	0.86	0.92	0.683	0.101	0.868	0.568	0.906	0.131	0.852	0.606					7.67332e+07	5.2374e+07	7.72954e+06
0	PE(15:1/17:1)	PE	15:1/17:1	1	687.484	C37 H70 O8 N1 P1	22.06	0.651	0.101	0.868	0.568	0.805	0.131	0.852	0.606	0.052	0.001	0.32	0.025	7.67332e+07	4.99516e+07	7.72954e+06	6.66351e+07	4.3601e+07	1.54368e+06	1.24321e+06	201476	1.31589e+06	935819	0.84	0.97	0.94	0.86	0.92	0.651	0.101	0.868	0.568	0.805	0.131	0.852	0.606					7.67332e+07	4.99516e+07	7.72954e+06
0	PE(16:1/16:1)	PE	16:1/16:1	1	687.484	C37 H70 O8 N1 P1	22.06	0.764	0.096	0.92	0.56	0.91	0.136	0.85	0.608	0.109	0.001	0.455	0.024	7.43923e+07	5.68487e+07	7.1662e+06	6.84261e+07	4.16305e+07	1.53717e+06	1.39922e+06	208948	1.30606e+06	933997	0.82	0.9	0.9	0.85	0.92	0.764	0.096	0.92	0.56	0.91	0.136	0.85	0.608					7.43923e+07	5.68487e+07	7.1662e+06
0	PE(16:1/16:1)	PE	16:1/16:1	1	687.484	C37 H70 O8 N1 P1	24.124	3.511	0.785	0.152	3.779	13.44	3.565	0.346	8.486	0.784	0.3	0.006	0.172	3.37045e+06	1.18323e+07	2.64725e+06	513648	1.27353e+07	21647.3	290935	77172.4	7493.72	183708	0.77	0.85	0.89	0.69	0.92	3.511	0.785	0.152	3.779	13.44	3.565	0.346	8.486					3.37045e+06	1.18323e+07	2.64725e+06
0	PE(15:0/17:1)	PE	15:0/17:1	1	689.5	C37 H72 O8 N1 P1	23.537	1.252	0.76	1.151	1.033	2.004	1.176	1.495	1.463	0.171	0.114	0.086	0.589	1.69943e+08	2.1275e+08	1.29121e+08	1.95668e+08	175605305	2.50638e+06	5.02266e+06	2.94781e+06	3.7475e+06	3.66678e+06	0.94	0.8	0.9	0.89	0.84	1.252	0.76	1.151	1.033	2.004	1.176	1.495	1.463					1.69943e+08	2.1275e+08	1.29121e+08
0	PE(16:0/16:1)	PE	16:0/16:1	1	689.5	C37 H72 O8 N1 P1	23.537	1.317	0.406	1.097	1.003	1.948	0.989	1.477	1.431	0.214	0.01	0.21	0.57	1.79203e+08	2.35969e+08	7.27586e+07	1.96636e+08	1.7976e+08	2.56177e+06	4.98964e+06	2.53322e+06	3.78484e+06	3.66563e+06	0.86	0.82	0.93	0.82	0.84	1.317	0.406	1.097	1.003	1.948	0.989	1.477	1.431					1.79203e+08	2.35969e+08	7.27586e+07
0	PE(16:1/16:0)	PE	16:1/16:0	1	689.5	C37 H72 O8 N1 P1	23.537	1.317	0.832	1.099	0.767	1.956	0.981	1.454	1.065	0.211	0.12	0.21	0.11	1.79203e+08	2.35969e+08	1.49137e+08	1.97003e+08	1.37452e+08	2.56177e+06	5.01048e+06	2.51322e+06	3.72585e+06	2.72772e+06	0.86	0.82	0.92	0.85	0.83	1.317	0.832	1.099	0.767	1.956	0.981	1.454	1.065					1.79203e+08	2.35969e+08	1.49137e+08
0	PE(14:0/18:1)	PE	14:0/18:1	1	689.5	C37 H72 O8 N1 P1	23.698	1.389	0.76	1.151	1.058	1.991	1.176	1.495	1.463	0.174	0.102	0.086	0.628	1.69943e+08	2.35969e+08	1.29121e+08	1.95668e+08	1.7976e+08	2.50638e+06	4.98964e+06	2.94781e+06	3.7475e+06	3.66563e+06	0.94	0.82	0.9	0.89	0.84	1.389	0.76	1.151	1.058	1.991	1.176	1.495	1.463					1.69943e+08	2.35969e+08	1.29121e+08
0	PE(18:1/14:0)	PE	18:1/14:0	1	689.5	C37 H72 O8 N1 P1	23.708	1.323	0.724	1.103	0.985	1.991	1.176	1.495	1.463	0.21	0.111	0.135	0.534	1.78341e+08	2.35969e+08	1.29121e+08	1.96636e+08	175605305	2.50638e+06	4.98964e+06	2.94781e+06	3.7475e+06	3.66678e+06	0.88	0.82	0.9	0.82	0.84	1.323	0.724	1.103	0.985	1.991	1.176	1.495	1.463					1.78341e+08	2.35969e+08	1.29121e+08
0	PE(16:1/16:0)	PE	16:1/16:0	1	689.5	C37 H72 O8 N1 P1	26.573	2.546	0	0	2.019	3.248	0.006	0.024	3.19	0.235	0.372	0.372	0.675	1.35405e+07	3.44742e+07	4637.62	2305.64	2.73334e+07	105539	342823	639.664	2516.88	336697	0.92	0.78	0.95	0.88	0.84	2.546	0	0	2.019	3.248	0.006	0.024	3.19					1.35405e+07	3.44742e+07	4637.62
0	PE(16:0/16:1)	PE	16:0/16:1	1	689.5	C37 H72 O8 N1 P1	27.064	1902.95	0.623	0.454	0	150.758	0.514	1.063	0	0.122	0.32	0.244	0.184	18116.2	3.44742e+07	11294.9	8221.93	1	2274	342823	1169.81	2418.03	1	0.67	0.78	0.97	0.91	0	1902.95	0.623	0.454	0	150.758	0.514	1.063	0					18116.2	3.44742e+07	11294.9
0	PE(16:1/16:0)	PE	16:1/16:0	1	689.5	C37 H72 O8 N1 P1	28.883	1.342	3.714	1.475	1.014	1.65	1.673	1.087	1.37	0.14	0.246	0.998	0.92	31772.5	42628.4	118001	46866.9	32220	3194.5	5270.64	5344.37	3471.7	4377.69	0.91	0.86	0.92	0.87	0.77	1.342	3.714	1.475	1.014	1.65	1.673	1.087	1.37					31772.5	42628.4	118001
0	PE(16:0/16:1)	PE	16:0/16:1	1	689.5	C37 H72 O8 N1 P1	29.343	3.974	9.77	1.999	4.271	1.93	7.125	1.468	1.024	0.008	0.204	0.681	0.392	13641.6	54210.2	133281	27274.8	58263.6	2878.01	5553.28	20505.3	4225.15	2947.05	0.84	0.87	0.93	0.9	0.77	3.974	9.77	1.999	4.271	1.93	7.125	1.468	1.024					13641.6	54210.2	133281
0	PE(16:1/16:0)	PE	16:1/16:0	1	689.5	C37 H72 O8 N1 P1	31.087	3.168	1.971	3.476	0.629	1.423	1.116	1.301	1.301	0.337	0.192	0.169	0.863	26829.3	84989	52879.8	93255.2	16886.3	3934.11	5597.04	4392.03	5118.18	5119.66	0.88	0.89	0.93	0.85	0.81	3.168	1.971	3.476	0.629	1.423	1.116	1.301	1.301					26829.3	84989	52879.8
0	PE(16:0/16:1)	PE	16:0/16:1	1	689.5	C37 H72 O8 N1 P1	43.962	3.391	3.706	2.22	1.783	5.338	6.038	3.19	2.826	0.239	0.27	0.139	0.281	76571.5	259653	283796	169957	136513	3844.33	20519.3	23211.9	12263.4	10865.1	0.79	0.68	0.72	0.73	0.84	3.391	3.706	2.22	1.783	5.338	6.038	3.19	2.826					76571.5	259653	283796
0	PE(16:1/16:0)	PE	16:1/16:0	1	689.5	C37 H72 O8 N1 P1	43.962	10.393	11.359	6.803	5.542	15.612	11.79	6.229	5.751	0.038	0.199	0.041	0.121	24983.8	259653	283796	169957	138468	1968.84	30737.4	23211.9	12263.4	11322.8	0.78	0.68	0.72	0.73	0.77	10.393	11.359	6.803	5.542	15.612	11.79	6.229	5.751					24983.8	259653	283796
0	PG(6:0/24:2)	PG	6:0/24:2	1	690.447	C36 H67 O10 N0 P1	13.225	0.377	0.117	0.007	0.017	0.75	0.249	0.043	0.091	0.589	0.386	0.299	0.301	1.3221e+06	497953	154871	9828.45	23038.6	15796.9	11845.1	3940.4	680.018	1442.08	0.45	0.9	0.9	0.88	0.89	0.377	0.117	0.007	0.017	0.75	0.249	0.043	0.091					1.3221e+06	497953	154871
0	PE(16:0/16:0)	PE	16:0/16:0	1	691.515	C37 H74 O8 N1 P1	25.27	1.57	1.254	2.659	2.328	1.789	1.375	2.584	2.526	0.276	0.549	0.037	0.071	1.26188e+07	1.98095e+07	1.58303e+07	3.35551e+07	2.93705e+07	355974	636791	489508	919751	899048	0.83	0.92	0.95	0.85	0.87	1.57	1.254	2.659	2.328	1.789	1.375	2.584	2.526					1.26188e+07	1.98095e+07	1.58303e+07
0	PG(16:1/14:0)	PG	16:1/14:0	1	692.463	C36 H69 O10 N0 P1	3.544	0	0	0	0.001	0	0	0	0.002	0.422	0.374	0.422	0.374	1.87069e+06	1	45.155	1	999.321	97395.6	1	6.606	1	173.644	0.91	0	0.94	0	0.97	0	0	0	0.001	0	0	0	0.002					1.87069e+06	1	45.155
0	PG(16:1/14:0)	PG	16:1/14:0	1	692.463	C36 H69 O10 N0 P1	9.854	0	0	0	0	0.001	0.001	0.001	0	0.374	0.374	0.374	0.423	96445.7	10.634	14.759	22.644	1	6907.2	5.26	4.774	7.273	1	0.88	0.94	0.94	0.93	0	0	0	0	0	0.001	0.001	0.001	0					96445.7	10.634	14.759
0	PG(14:0/16:1)	PG	14:0/16:1	1	692.463	C36 H69 O10 N0 P1	14.508	0.906	0	0.983	0.049	1.303	0	0.788	0.069	0.427	0.053	0.482	0.058	3.98911e+07	3.61438e+07	29.24	3.92274e+07	1.95228e+06	844617	1.10032e+06	11.585	665400	58623	0.89	0.84	0.92	0.89	0.75	0.906	0	0.983	0.049	1.303	0	0.788	0.069					3.98911e+07	3.61438e+07	29.24
0	PG(15:0/15:1)	PG	15:0/15:1	1	692.463	C36 H69 O10 N0 P1	15.913	0.969	0.486	1.038	0.276	1.375	0.453	0.989	0.387	0.613	0.264	0.828	0.125	3.77924e+07	3.66085e+07	1.83511e+07	3.92274e+07	1.0416e+07	803581	1.10477e+06	363934	794563	311219	0.85	0.87	0.86	0.89	0.76	0.969	0.486	1.038	0.276	1.375	0.453	0.989	0.387					3.77924e+07	3.66085e+07	1.83511e+07
0	PG(16:1/14:0)	PG	16:1/14:0	1	692.463	C36 H69 O10 N0 P1	15.931	0.921	0.467	1.033	0.256	1.303	0.431	0.925	0.368	0.749	0.246	0.907	0.114	3.92561e+07	3.61438e+07	1.83511e+07	4.05496e+07	1.00336e+07	844617	1.10032e+06	363934	781693	310657	0.88	0.84	0.86	0.95	0.76	0.921	0.467	1.033	0.256	1.303	0.431	0.925	0.368					3.92561e+07	3.61438e+07	1.83511e+07
0	PG(16:0/14:0)	PG	16:0/14:0	1	694.479	C36 H71 O10 N0 P1	5.133	0	0	0	0	0.001	0.001	0.001	0.001	0.421	0.421	0.421	0.421	7253.18	1	1	1	1	707.043	1	1	1	1	0.9	0	0	0	0	0	0	0	0	0.001	0.001	0.001	0.001					7253.18	1	1
0	PG(14:0/16:0)	PG	14:0/16:0	1	694.479	C36 H71 O10 N0 P1	13.011	0	0	0	0	0	0.004	0	0	0.382	0.328	0.382	0.382	4.43281e+06	1	613.949	1	1	40191.2	1	180.537	1	1	0.86	0	0.93	0	0	0	0	0	0	0	0.004	0	0					4.43281e+06	1	613.949
0	PG(16:0/14:0)	PG	16:0/14:0	1	694.479	C36 H71 O10 N0 P1	13.011	0	0	0	0	0	0.004	0	0	0.382	0.328	0.382	0.382	4.43281e+06	1	613.949	1	1	40191.2	1	180.537	1	1	0.86	0	0.93	0	0	0	0	0	0	0	0.004	0	0					4.43281e+06	1	613.949
0	PG(14:0/16:0)	PG	14:0/16:0	1	694.479	C36 H71 O10 N0 P1	17.572	0.971	0.643	0.767	0.337	1.375	0.849	0.93	0.498	0.697	0.387	0.6	0.128	3.06138e+07	2.97219e+07	1.96879e+07	2.3469e+07	1.03317e+07	805763	1.10819e+06	683951	749692	401460	0.91	0.97	0.97	0.94	0.94	0.971	0.643	0.767	0.337	1.375	0.849	0.93	0.498					3.06138e+07	2.97219e+07	1.96879e+07
0	PG(16:0/14:0)	PG	16:0/14:0	1	694.479	C36 H71 O10 N0 P1	17.572	0.971	0.643	0.767	0.337	1.375	0.849	0.93	0.498	0.687	0.388	0.604	0.124	3.06138e+07	2.97219e+07	1.96879e+07	2.3469e+07	1.03317e+07	805763	1.10819e+06	683951	749692	401460	0.91	0.97	0.97	0.94	0.94	0.971	0.643	0.767	0.337	1.375	0.849	0.93	0.498					3.06138e+07	2.97219e+07	1.96879e+07
0	PE(15:0/18:3)	PE	15:0/18:3	1	699.484	C38 H70 O8 N1 P1	20.658	0.541	0.005	1.577	1.356	0.83	0.052	1.42	1.416	0.019	0	0.499	0.732	440252	238028	2296.99	694254	596780	11142.5	9243.26	584.255	15825.4	15777.9	0.88	0.98	1	0.92	0.85	0.541	0.005	1.577	1.356	0.83	0.052	1.42	1.416					440252	238028	2296.99
0	PE(16:1/17:1)	PE	16:1/17:1	1	701.5	C38 H72 O8 N1 P1	22.979	2.277	0.775	1.543	1.367	1.883	0.759	1.266	1.149	0.015	0.205	0.327	0.732	1.58042e+07	3.59841e+07	1.22451e+07	2.4387e+07	2.16035e+07	463136	872008	351298	586417	532051	0.88	0.84	0.92	0.81	0.79	2.277	0.775	1.543	1.367	1.883	0.759	1.266	1.149					1.58042e+07	3.59841e+07	1.22451e+07
0	PE(17:1/16:1)	PE	17:1/16:1	1	701.5	C38 H72 O8 N1 P1	22.979	2.277	0.775	1.543	1.425	1.872	0.759	1.266	1.136	0.014	0.205	0.327	0.785	1.58042e+07	3.59841e+07	1.22451e+07	2.4387e+07	2.25174e+07	463136	866847	351298	586417	526051	0.88	0.84	0.92	0.81	0.86	2.277	0.775	1.543	1.425	1.872	0.759	1.266	1.136					1.58042e+07	3.59841e+07	1.22451e+07
0	PE(16:0/17:1)	PE	16:0/17:1	1	703.515	C38 H74 O8 N1 P1	10.395	0.01	0.089	0.009	0	0.246	0.316	0.172	0.004	0.286	0.331	0.286	0.283	114569	1145.9	10167.8	1082.37	17.47	1880.39	462.703	594.373	322.701	7.886	0.9	0.94	0.86	0.71	0.9	0.01	0.089	0.009	0	0.246	0.316	0.172	0.004					114569	1145.9	10167.8
0	PE(16:0/17:1)	PE	16:0/17:1	1	703.515	C38 H74 O8 N1 P1	21.598	0	0.014	0	0	0.001	0.026	0	0	0.373	0.379	0.373	0.373	8.77701e+07	5041.59	1.20146e+06	2437.75	2734.09	1.40291e+06	1127.31	36491.4	355.475	268.993	0.87	0.98	0.77	0.97	0.92	0	0.014	0	0	0.001	0.026	0	0					8.77701e+07	5041.59	1.20146e+06
0	PE(18:1/15:0)	PE	18:1/15:0	1	703.515	C38 H74 O8 N1 P1	24.708	1.468	1.805	0.899	0.904	2.098	2.473	1.465	1.425	0.06	0.32	0.273	0.538	8.62731e+07	1.26652e+08	1.5574e+08	7.75976e+07	7.7964e+07	1.38521e+06	2.90636e+06	3.4262e+06	2.02889e+06	1.97419e+06	0.85	0.85	0.83	0.84	0.88	1.468	1.805	0.899	0.904	2.098	2.473	1.465	1.425					8.62731e+07	1.26652e+08	1.5574e+08
0	PE(15:0/18:1)	PE	15:0/18:1	1	703.515	C38 H74 O8 N1 P1	24.75	1.511	1.805	0.899	0.904	2.468	2.473	1.465	1.425	0.062	0.32	0.273	0.538	8.62731e+07	1.30349e+08	1.5574e+08	7.75976e+07	7.7964e+07	1.38521e+06	3.41897e+06	3.4262e+06	2.02889e+06	1.97419e+06	0.85	0.79	0.83	0.84	0.88	1.511	1.805	0.899	0.904	2.468	2.473	1.465	1.425					8.62731e+07	1.30349e+08	1.5574e+08
0	PE(16:0/17:1)	PE	16:0/17:1	1	703.515	C38 H74 O8 N1 P1	24.774	1.485	1.695	0.904	0.893	2.126	1.878	1.257	1.235	0.143	0.521	0.072	0.074	8.77701e+07	1.30349e+08	1.48765e+08	7.93105e+07	7.84071e+07	1.60838e+06	3.41897e+06	3.02003e+06	2.02155e+06	1.98604e+06	0.87	0.79	0.74	0.83	0.89	1.485	1.695	0.904	0.893	2.126	1.878	1.257	1.235					8.77701e+07	1.30349e+08	1.48765e+08
0	PE(17:1/16:0)	PE	17:1/16:0	1	703.515	C38 H74 O8 N1 P1	24.774	1.509	1.569	0.918	0.695	2.126	1.65	1.257	0.939	0.134	0.439	0.079	0.013	8.64078e+07	1.30349e+08	1.35585e+08	7.93105e+07	6.00499e+07	1.60838e+06	3.41897e+06	2.65331e+06	2.02155e+06	1.50955e+06	0.85	0.79	0.75	0.83	0.91	1.509	1.569	0.918	0.695	2.126	1.65	1.257	0.939					8.64078e+07	1.30349e+08	1.35585e+08
0	PE(17:1/16:0)	PE	17:1/16:0	1	703.515	C38 H74 O8 N1 P1	27.279	1.874	0	1.027	1.078	2.057	0.006	0.969	1.036	0.069	0.117	0.738	0.842	2.233e+07	4.18459e+07	680.228	2.29438e+07	2.40615e+07	215093	442536	1312.49	208378	222934	0.85	0.79	0.63	0.87	0.85	1.874	0	1.027	1.078	2.057	0.006	0.969	1.036					2.233e+07	4.18459e+07	680.228
0	PE(16:0/17:1)	PE	16:0/17:1	1	703.515	C38 H74 O8 N1 P1	27.393	1.874	1.785	1.027	1.078	2.057	2.193	0.969	1.036	0.069	0.921	0.738	0.842	2.233e+07	4.18459e+07	3.98534e+07	2.29438e+07	2.40615e+07	215093	442536	471664	208378	222934	0.85	0.79	0.74	0.87	0.85	1.874	1.785	1.027	1.078	2.057	2.193	0.969	1.036					2.233e+07	4.18459e+07	3.98534e+07
0	PE(17:1/16:0)	PE	17:1/16:0	1	703.515	C38 H74 O8 N1 P1	29.34	0.198	223.325	11.738	0.983	0.414	3.889	1.036	0.404	0.194	0.364	0.347	0.93	30737.6	6074.34	6.86448e+06	360787	30204.2	7488.81	3100.31	29122.9	7759.94	3028.06	0.83	0.82	0.77	0.89	0.84	0.198	223.325	11.738	0.983	0.414	3.889	1.036	0.404					30737.6	6074.34	6.86448e+06
0	PE(16:0/17:1)	PE	16:0/17:1	1	703.515	C38 H74 O8 N1 P1	30.396	0.262	78.352	1.382	0.973	3.109	4.605	0.64	0.627	0.065	0.364	0.526	0.565	87611.3	22926.2	6.86448e+06	121072	85223.9	6324.67	19664.1	29122.9	4046.53	3967.45	0.84	0.9	0.77	0.8	0.84	0.262	78.352	1.382	0.973	3.109	4.605	0.64	0.627					87611.3	22926.2	6.86448e+06
0	PE(16:0/17:1)	PE	16:0/17:1	1	703.515	C38 H74 O8 N1 P1	43.947	12.351	24.225	5.192	5.255	5.957	20.81	1.669	2.831	0.199	0.141	0.271	0.268	25888.8	319754	627143	134414	136040	3158.13	18812.1	65720.3	5269.36	8941.72	0.83	0.69	0.74	0.82	0.76	12.351	24.225	5.192	5.255	5.957	20.81	1.669	2.831					25888.8	319754	627143
0	PE(17:1/16:0)	PE	17:1/16:0	1	703.515	C38 H74 O8 N1 P1	43.947	23.169	29.791	9.739	9.857	14.48	50.587	4.279	6.883	0.125	0.175	0.152	0.214	13801.1	319754	411144	134414	136040	1299.15	18812.1	65720.3	5559	8941.72	0.87	0.69	0.96	0.82	0.76	23.169	29.791	9.739	9.857	14.48	50.587	4.279	6.883					13801.1	319754	411144
0	PG(17:1/14:0)	PG	17:1/14:0	1	706.479	C37 H71 O10 N0 P1	3.575	0	0	0	0	0	0	0	0	0.423	0.423	0.423	0.423	143255	1	1	1	1	17225.5	1	1	1	1	0.94	0	0	0	0	0	0	0	0	0	0	0	0					143255	1	1
0	PG(17:1/14:0)	PG	17:1/14:0	1	706.479	C37 H71 O10 N0 P1	6.09	0	0.003	0	0	0.001	0.011	0.001	0.001	0.423	0.375	0.423	0.423	8347.26	1	25.403	1	1	781.214	1	8.889	1	1	0.86	0	0.94	0	0	0	0.003	0	0	0.001	0.011	0.001	0.001					8347.26	1	25.403
0	PG(17:1/14:0)	PG	17:1/14:0	1	706.479	C37 H71 O10 N0 P1	8.175	0	0.071	0	0	0.001	0.207	0.001	0.001	0.423	0.407	0.423	0.423	10549.6	1	748.994	1	1	778.833	1	161.44	1	1	0.86	0	0.88	0	0	0	0.071	0	0	0.001	0.207	0.001	0.001					10549.6	1	748.994
0	PG(17:1/14:0)	PG	17:1/14:0	1	706.479	C37 H71 O10 N0 P1	10.292	0	0	0.002	0	0.001	0.001	0.01	0.001	0.423	0.423	0.375	0.423	6539.26	1	1	12.131	1	668.888	1	1	6.61	1	0.78	0	0	0.92	0	0	0	0.002	0	0.001	0.001	0.01	0.001					6539.26	1	1
0	PG(17:1/14:0)	PG	17:1/14:0	1	706.479	C37 H71 O10 N0 P1	12.487	0	0	0	0	0	0	0	0	0.423	0.423	0.423	0.423	1.65253e+06	1	1	1	1	14177.2	1	1	1	1	0.86	0	0	0	0	0	0	0	0	0	0	0	0					1.65253e+06	1	1
0	PG(17:1/14:0)	PG	17:1/14:0	1	706.479	C37 H71 O10 N0 P1	14.644	0	0	0.768	0	0	0	0.748	0	0.116	0.116	0.403	0.116	1.2863e+07	61.112	28.248	9.87252e+06	31.203	336106	13.877	6.768	251511	8.542	0.86	0.93	0.93	0.93	0.94	0	0	0.768	0	0	0	0.748	0					1.2863e+07	61.112	28.248
0	PG(16:0/15:1)	PG	16:0/15:1	1	706.479	C37 H71 O10 N0 P1	17.054	1.351	1.215	0.779	0.683	1.933	1.725	0.973	0.726	0.15	0.434	0.491	0.969	1.28408e+07	1.73514e+07	1.56075e+07	1.00013e+07	8.77489e+06	315093	609137	543474	306496	228893	0.85	0.82	0.94	0.95	0.95	1.351	1.215	0.779	0.683	1.933	1.725	0.973	0.726					1.28408e+07	1.73514e+07	1.56075e+07
0	PG(16:1/15:0)	PG	16:1/15:0	1	706.479	C37 H71 O10 N0 P1	17.054	1.31	1.196	0.769	0.673	1.982	1.765	0.974	0.739	0.149	0.438	0.496	0.978	1.28408e+07	1.68179e+07	1.53618e+07	9.87252e+06	8.638e+06	315093	624498	556154	306907	232916	0.85	0.89	0.92	0.93	0.87	1.31	1.196	0.769	0.673	1.982	1.765	0.974	0.739					1.28408e+07	1.68179e+07	1.53618e+07
0	PG(17:1/14:0)	PG	17:1/14:0	1	706.479	C37 H71 O10 N0 P1	17.054	1.307	1.194	0.768	0.672	1.858	1.655	0.913	0.693	0.382	0.888	0.751	0.308	1.2863e+07	1.68179e+07	1.53618e+07	9.87252e+06	8.638e+06	336106	624498	556154	306907	232916	0.86	0.89	0.92	0.93	0.87	1.307	1.194	0.768	0.672	1.858	1.655	0.913	0.693					1.2863e+07	1.68179e+07	1.53618e+07
0	PG(15:0/16:0)	PG	15:0/16:0	1	708.494	C37 H73 O10 N0 P1	18.622	1.983	4.634	0.888	2.773	1.816	5.031	1.109	2.849	0.091	0.198	0.604	0.667	1.31455e+06	2.60707e+06	6.09138e+06	1.16673e+06	3.6456e+06	42811.9	77732.9	215384	47499.5	121959	0.72	0.53	0.96	0.93	0.73	1.983	4.634	0.888	2.773	1.816	5.031	1.109	2.849					1.31455e+06	2.60707e+06	6.09138e+06
0	PG(16:0/15:0)	PG	16:0/15:0	1	708.494	C37 H73 O10 N0 P1	18.622	1.985	4.634	0.888	2.773	1.816	5.031	1.109	2.849	0.091	0.198	0.604	0.67	1.31455e+06	2.60886e+06	6.09138e+06	1.16673e+06	3.6456e+06	42811.9	77732.9	215384	47499.5	121959	0.72	0.53	0.96	0.93	0.73	1.985	4.634	0.888	2.773	1.816	5.031	1.109	2.849					1.31455e+06	2.60886e+06	6.09138e+06
0	PE(16:1/18:3)	PE	16:1/18:3	1	711.484	C39 H70 O8 N1 P1	20.118	0.179	0.012	0.092	0.01	0.144	0.031	0.072	0.033	0.001	0.001	0.001	0.001	2.87753e+06	514625	34056	265203	29003.1	67140.2	9638.09	2049.22	4843.28	2230.02	0.81	0.8	0.91	0.86	0.91	0.179	0.012	0.092	0.01	0.144	0.031	0.072	0.033					2.87753e+06	514625	34056
0	PE(18:3/16:1)	PE	18:3/16:1	1	711.484	C39 H70 O8 N1 P1	20.118	0.179	0.012	0.092	0.01	0.144	0.031	0.072	0.033	0.001	0.001	0.001	0.001	2.87753e+06	514625	34056	265203	29003.1	67140.2	9638.09	2049.22	4843.28	2230.02	0.81	0.8	0.91	0.86	0.91	0.179	0.012	0.092	0.01	0.144	0.031	0.072	0.033					2.87753e+06	514625	34056
0	PE(16:1/18:2)	PE	16:1/18:2	1	713.5	C39 H72 O8 N1 P1	21.348	0.276	0.023	0.187	0.074	0.291	0.027	0.181	0.085	0.016	0.005	0.01	0.005	3.94747e+06	1.08796e+06	90339.4	738373	291594	135924	39514.8	3637.79	24592.7	11588.3	0.92	0.9	0.93	0.93	0.86	0.276	0.023	0.187	0.074	0.291	0.027	0.181	0.085					3.94747e+06	1.08796e+06	90339.4
0	PE(18:2/16:1)	PE	18:2/16:1	1	713.5	C39 H72 O8 N1 P1	21.348	0.267	0.023	0.187	0.138	0.236	0.027	0.181	0.085	0.014	0.005	0.01	0.007	3.94747e+06	1.05537e+06	90339.4	738373	543312	135924	32117.2	3637.79	24592.7	11528.1	0.92	0.9	0.93	0.93	0.66	0.267	0.023	0.187	0.138	0.236	0.027	0.181	0.085					3.94747e+06	1.05537e+06	90339.4
0	PE(18:3/16:0)	PE	18:3/16:0	1	713.5	C39 H72 O8 N1 P1	21.967	0.264	0.018	0	0.144	0.339	0.017	0.001	0.063	0.002	0.001	0.001	0.001	3.77934e+06	997056	66810.7	725.981	543312	184222	62500.7	3070.43	170.353	11528.1	0.92	0.91	0.87	0.99	0.66	0.264	0.018	0	0.144	0.339	0.017	0.001	0.063					3.77934e+06	997056	66810.7
0	PE(16:0/18:3)	PE	16:0/18:3	1	713.5	C39 H72 O8 N1 P1	23.422	0.264	0.04	0.147	0.065	0.339	0.059	0.111	0.055	0.002	0.001	0.001	0.001	3.77934e+06	997056	152712	556922	245995	184222	62500.7	10832.2	20362.3	10177.3	0.92	0.91	0.89	0.88	0.9	0.264	0.04	0.147	0.065	0.339	0.059	0.111	0.055					3.77934e+06	997056	152712
0	PG(18:4/14:0)	PG	18:4/14:0	1	714.447	C38 H67 O10 N0 P1	15.977	1.094	0.464	1.022	0.332	1.526	0.6	0.901	0.414	0.616	0.186	0.886	0.121	1.277e+06	1.39676e+06	592813	1.30522e+06	424036	30584.9	46669.2	18343.3	27564.1	12659	0.88	0.9	0.84	0.89	0.89	1.094	0.464	1.022	0.332	1.526	0.6	0.901	0.414					1.277e+06	1.39676e+06	592813
0	PE(18:2/16:0)	PE	18:2/16:0	1	715.515	C39 H74 O8 N1 P1	23.087	1.038	0.008	0.762	0	1.222	0.025	0.884	0	0.203	0.001	0.137	0.001	5.24042e+07	5.44202e+07	442858	3.99214e+07	923.411	914124	1.11725e+06	22424.7	808036	215.944	0.81	0.88	0.86	0.89	1	1.038	0.008	0.762	0	1.222	0.025	0.884	0					5.24042e+07	5.44202e+07	442858
0	PE(16:0/18:2)	PE	16:0/18:2	1	715.515	C39 H74 O8 N1 P1	24.087	1.233	0.561	0.842	0.673	1.395	0.867	0.884	0.808	0.396	0.05	0.25	0.048	5.24042e+07	6.46208e+07	2.9378e+07	4.41011e+07	3.52575e+07	914124	1.27506e+06	792985	808036	738281	0.81	0.9	0.86	0.79	0.9	1.233	0.561	0.842	0.673	1.395	0.867	0.884	0.808					5.24042e+07	6.46208e+07	2.9378e+07
0	PE(16:1/18:1)	PE	16:1/18:1	1	715.515	C39 H74 O8 N1 P1	24.087	1.083	0.501	0.787	0.673	1.359	0.868	0.885	0.808	0.36	0.018	0.166	0.049	5.24042e+07	5.6748e+07	2.62337e+07	4.12454e+07	3.52575e+07	914124	1.24204e+06	793758	808577	738281	0.81	0.91	0.97	0.84	0.9	1.083	0.501	0.787	0.673	1.359	0.868	0.885	0.808					5.24042e+07	5.6748e+07	2.62337e+07
0	PE(17:1/17:1)	PE	17:1/17:1	1	715.515	C39 H74 O8 N1 P1	24.087	1.259	0.832	0.859	0.687	1.43	0.863	0.906	0.828	0.31	0.105	0.283	0.05	5.13147e+07	6.46208e+07	4.27092e+07	4.41011e+07	3.52575e+07	891481	1.27506e+06	769653	808036	738281	0.76	0.9	0.7	0.79	0.9	1.259	0.832	0.859	0.687	1.43	0.863	0.906	0.828					5.13147e+07	6.46208e+07	4.27092e+07
0	PE(18:1/16:1)	PE	18:1/16:1	1	715.515	C39 H74 O8 N1 P1	24.087	1.083	0.501	0.858	0.673	1.359	0.868	0.885	0.808	0.36	0.018	0.249	0.049	5.24042e+07	5.6748e+07	2.62337e+07	4.49833e+07	3.52575e+07	914124	1.24204e+06	793758	808577	738281	0.81	0.91	0.97	0.77	0.9	1.083	0.501	0.858	0.673	1.359	0.868	0.885	0.808					5.24042e+07	5.6748e+07	2.62337e+07
0	PE(16:1/18:1)	PE	16:1/18:1	1	715.515	C39 H74 O8 N1 P1	26.15	2.587	9.651	1.338	7.825	1.597	13.658	0.75	9.723	0.629	0.153	0.45	0.487	3.04391e+06	7.87355e+06	2.9378e+07	4.07337e+06	2.38197e+07	58117	92792.2	793758	43559.7	565054	0.85	0.91	0.86	0.87	0.96	2.587	9.651	1.338	7.825	1.597	13.658	0.75	9.723					3.04391e+06	7.87355e+06	2.9378e+07
0	PE(18:1/16:1)	PE	18:1/16:1	1	715.515	C39 H74 O8 N1 P1	26.15	2.587	9.651	1.338	7.825	1.597	13.658	0.75	9.723	0.228	0.153	0.466	0.494	3.04391e+06	7.87355e+06	2.9378e+07	4.07337e+06	2.38197e+07	58117	92792.2	793758	43559.7	565054	0.85	0.91	0.86	0.87	0.96	2.587	9.651	1.338	7.825	1.597	13.658	0.75	9.723					3.04391e+06	7.87355e+06	2.9378e+07
0	PG(14:0/18:3)	PG	14:0/18:3	1	716.463	C38 H69 O10 N0 P1	9.932	0.003	0	0	0	0.005	0.001	0.001	0.001	0.374	0.422	0.422	0.422	14914.6	41.154	1	1	1	1055.44	5.683	1	1	1	0.72	0.91	0	0	0	0.003	0	0	0	0.005	0.001	0.001	0.001					14914.6	41.154	1
0	PG(14:0/18:3)	PG	14:0/18:3	1	716.463	C38 H69 O10 N0 P1	14.086	2.347	0	1.071	0.04	1.439	0.001	0.748	0.055	0.352	0.108	0.658	0.116	414439	972696	39.614	443954	16740.3	20504.5	29511	11.296	15336.9	1126.08	0.86	0.88	0.91	0.83	0.83	2.347	0	1.071	0.04	1.439	0.001	0.748	0.055					414439	972696	39.614
0	PG(18:3/14:0)	PG	18:3/14:0	1	716.463	C38 H69 O10 N0 P1	14.086	1.578	0	0.041	0.038	1.15	0.001	0.049	0.055	0.591	0.001	0.001	0.001	437077	689874	39.614	18123.6	16740.3	20504.5	23575.8	11.296	1005.63	1126.08	0.79	0.88	0.91	0.89	0.83	1.578	0	0.041	0.038	1.15	0.001	0.049	0.055					437077	689874	39.614
0	PG(14:0/18:3)	PG	14:0/18:3	1	716.463	C38 H69 O10 N0 P1	17.555	1.012	1.019	0.462	0.493	1.154	1.11	0.748	0.607	0.57	0.822	0.127	0.144	961338	972696	980015	443954	474394	31692	36585	35175	23697.2	19247.8	0.81	0.88	0.9	0.83	0.85	1.012	1.019	0.462	0.493	1.154	1.11	0.748	0.607					961338	972696	980015
0	PE(16:0/18:1)	PE	16:0/18:1	1	717.531	C39 H76 O8 N1 P1	25.881	1.968	1.512	1.837	1.952	2.933	1.82	2.16	2.426	0.001	0.823	0.004	0.229	5.0357e+07	9.91123e+07	7.61413e+07	9.25011e+07	9.83018e+07	774338	2.27101e+06	1.40917e+06	1.67293e+06	1.87868e+06	0.94	0.87	0.81	0.87	0.77	1.968	1.512	1.837	1.952	2.933	1.82	2.16	2.426					5.0357e+07	9.91123e+07	7.61413e+07
0	PE(16:1/18:0)	PE	16:1/18:0	1	717.531	C39 H76 O8 N1 P1	25.881	2.247	2.114	2.419	2.585	2.097	2.139	2.539	2.835	0.205	0.286	0.121	0.06	3.6019e+07	8.09191e+07	7.61413e+07	8.71132e+07	9.30958e+07	658879	1.38175e+06	1.40917e+06	1.67293e+06	1.86769e+06	0.91	0.76	0.81	0.68	0.73	2.247	2.114	2.419	2.585	2.097	2.139	2.539	2.835					3.6019e+07	8.09191e+07	7.61413e+07
0	PE(18:0/16:1)	PE	18:0/16:1	1	717.531	C39 H76 O8 N1 P1	25.881	2.197	2.006	2.365	2.669	2.09	2.136	2.53	2.842	0.212	0.302	0.125	0.064	3.68343e+07	8.09191e+07	7.38932e+07	8.71132e+07	9.83018e+07	661153	1.38175e+06	1.41239e+06	1.67293e+06	1.87868e+06	0.92	0.76	0.82	0.68	0.77	2.197	2.006	2.365	2.669	2.09	2.136	2.53	2.842					3.68343e+07	8.09191e+07	7.38932e+07
0	PE(18:1/16:0)	PE	18:1/16:0	1	717.531	C39 H76 O8 N1 P1	25.881	1.675	1.512	1.73	1.952	1.814	1.82	2.16	2.426	0.811	0.823	0.44	0.229	5.0357e+07	8.43731e+07	7.61413e+07	8.71132e+07	9.83018e+07	774338	1.40451e+06	1.40917e+06	1.67293e+06	1.87868e+06	0.94	0.89	0.81	0.68	0.77	1.675	1.512	1.73	1.952	1.814	1.82	2.16	2.426					5.0357e+07	8.43731e+07	7.61413e+07
0	PE(18:1/16:0)	PE	18:1/16:0	1	717.531	C39 H76 O8 N1 P1	29.348	1.84	2.834	0.353	0.838	1.845	7.32	1.761	1.964	0.119	0.505	0.617	0.997	59006.5	108562	167211	20858.3	49464.9	3751.87	6921.75	27462.9	6605.53	7368.66	0.89	0.92	0.86	0.97	0.91	1.84	2.834	0.353	0.838	1.845	7.32	1.761	1.964					59006.5	108562	167211
0	PE(18:0/16:1)	PE	18:0/16:1	1	717.531	C39 H76 O8 N1 P1	29.38	1.84	2.834	0.651	1.197	1.845	7.32	1.405	1.647	0.45	0.446	0.904	0.485	59006.5	108562	167211	38440.7	70645.5	3751.87	6921.75	27462.9	5269.99	6178.18	0.89	0.92	0.86	0.94	0.86	1.84	2.834	0.651	1.197	1.845	7.32	1.405	1.647					59006.5	108562	167211
0	PE(16:0/18:1)	PE	16:0/18:1	1	717.531	C39 H76 O8 N1 P1	29.699	1.883	5.242	23.191	2.069	1.902	3.159	4.24	3.171	0.415	0.093	0.369	0.268	23908.7	45022.4	125335	554467	49464.9	2323.55	4418.47	7340.27	9851.2	7368.66	0.89	0.91	0.89	0.67	0.91	1.883	5.242	23.191	2.069	1.902	3.159	4.24	3.171					23908.7	45022.4	125335
0	PE(16:0/18:1)	PE	16:0/18:1	1	717.531	C39 H76 O8 N1 P1	43.892	31.754	34.396	40.013	37.582	24.836	23.501	14.254	20.885	0.03	0.294	0.158	0.177	3535.89	112279	121621	141481	132887	506.498	12579.2	11903	7219.69	10578.2	0.96	0.95	0.71	0.85	0.89	31.754	34.396	40.013	37.582	24.836	23.501	14.254	20.885					3535.89	112279	121621
0	PE(18:1/16:0)	PE	18:1/16:0	1	717.531	C39 H76 O8 N1 P1	43.944	31.754	34.396	40.013	37.582	24.836	27.555	14.254	20.885	0.028	0.126	0.127	0.174	3535.89	112279	121621	141481	132887	506.498	12579.2	13956.8	7219.69	10578.2	0.96	0.95	0.71	0.85	0.89	31.754	34.396	40.013	37.582	24.836	27.555	14.254	20.885					3535.89	112279	121621
0	PG(16:1/16:1)	PG	16:1/16:1	1	718.479	C38 H71 O10 N0 P1	3.581	0	0	0	0	0	0	0	0	0.423	0.423	0.423	0.423	415386	1	1	1	1	18727.8	1	1	1	1	0.84	0	0	0	0	0	0	0	0	0	0	0	0					415386	1	1
0	PG(16:1/16:1)	PG	16:1/16:1	1	718.479	C38 H71 O10 N0 P1	8.856	0	0.052	0	0	0	0.079	0	0	0.423	0.397	0.423	0.423	17489.2	1	910.744	1	1	2506.51	1	197.495	1	1	0.82	0	0.96	0	0	0	0.052	0	0	0	0.079	0	0					17489.2	1	910.744
0	PG(16:1/16:1)	PG	16:1/16:1	1	718.479	C38 H71 O10 N0 P1	12.034	0	0	0	0	0	0.007	0	0	0.423	0.374	0.423	0.374	6.40697e+06	1	1258.84	1	17.778	39306.1	1	288.008	1	7.794	0.91	0	0.94	0	0.92	0	0	0	0	0	0.007	0	0					6.40697e+06	1	1258.84
0	PG(16:1/16:1)	PG	16:1/16:1	1	718.479	C38 H71 O10 N0 P1	16.607	0.64	0.142	0.32	0.156	0.909	0.2	0.461	0.256	0.609	0.088	0.202	0.09	3.77168e+07	2.4147e+07	5.37199e+06	1.20874e+07	5.8958e+06	766636	696886	153401	353538	196627	0.89	0.89	0.84	0.89	0.87	0.64	0.142	0.32	0.156	0.909	0.2	0.461	0.256					3.77168e+07	2.4147e+07	5.37199e+06
0	PG(14:0/18:2)	PG	14:0/18:2	1	718.479	C38 H71 O10 N0 P1	17.434	2.51946e+07	5.52334e+06	9.45364e+06	4.54352e+06	687257	152559	156102	159379	0.036	0.325	0.043	0.144	1	2.51946e+07	5.52334e+06	9.45364e+06	4.54352e+06	1	687257	152559	156102	159379	0	0.87	0.8	0.82	0.86	2.51946e+07	5.52334e+06	9.45364e+06	4.54352e+06	687257	152559	156102	159379					1	2.51946e+07	5.52334e+06
0	PE(16:0/18:0)	PE	16:0/18:0	1	719.547	C39 H78 O8 N1 P1	27.713	12.57	7.38	17.239	14.238	27.656	18.973	29.52	35.125	0.022	0.198	0.083	0.065	454982	5.71895e+06	3.35783e+06	7.84332e+06	6.47812e+06	5285.22	146170	100279	156019	185642	0.79	0.84	0.89	0.87	0.9	12.57	7.38	17.239	14.238	27.656	18.973	29.52	35.125					454982	5.71895e+06	3.35783e+06
0	PE(18:0/16:0)	PE	18:0/16:0	1	719.547	C39 H78 O8 N1 P1	27.713	2.291	1.394	3.256	2.69	2.678	1.827	3.521	3.382	0.087	0.519	0.037	0.132	2.40854e+06	5.51745e+06	3.35783e+06	7.84332e+06	6.47812e+06	54891.8	147010	100279	193285	185642	0.83	0.82	0.89	0.87	0.9	2.291	1.394	3.256	2.69	2.678	1.827	3.521	3.382					2.40854e+06	5.51745e+06	3.35783e+06
0	PG(16:0/16:1)	PG	16:0/16:1	1	720.494	C38 H73 O10 N0 P1	14.577	0	0	0	0	0	0	0	0	0.296	0.233	0.296	0.233	1.99154e+08	1	26691.4	1	24839.7	5.32225e+06	1	1358.29	1	835.294	0.85	0	0.89	0	0.86	0	0	0	0	0	0	0	0					1.99154e+08	1	26691.4
0	PG(16:1/16:0)	PG	16:1/16:0	1	720.494	C38 H73 O10 N0 P1	14.577	0	0	0	0	0	0	0	0	0.296	0.233	0.296	0.233	1.99154e+08	1	26691.4	1	24839.7	5.32225e+06	1	1358.29	1	835.294	0.85	0	0.89	0	0.86	0	0	0	0	0	0	0	0					1.99154e+08	1	26691.4
0	PG(15:1/17:0)	PG	15:1/17:0	1	720.494	C38 H73 O10 N0 P1	17.937	2.472	1.176	1.459	1.2	2.733	1.422	1.658	1.411	0.038	0.943	0.152	0.999	2.02579e+08	5.00832e+08	2.38197e+08	2.95479e+08	2.43055e+08	5.20313e+06	1.422e+07	7.40007e+06	8.62754e+06	7.34349e+06	0.81	0.82	0.86	0.94	0.94	2.472	1.176	1.459	1.2	2.733	1.422	1.658	1.411					2.02579e+08	5.00832e+08	2.38197e+08
0	PG(16:0/16:1)	PG	16:0/16:1	1	720.494	C38 H73 O10 N0 P1	17.937	2.496	1.228	1.546	1.218	2.684	1.352	1.588	1.342	0.019	0.969	0.147	0.975	1.99154e+08	4.9716e+08	2.44584e+08	3.07925e+08	2.42558e+08	5.43717e+06	1.4596e+07	7.35169e+06	8.63585e+06	7.29838e+06	0.85	0.9	0.84	0.92	0.91	2.496	1.228	1.546	1.218	2.684	1.352	1.588	1.342					1.99154e+08	4.9716e+08	2.44584e+08
0	PG(16:1/16:0)	PG	16:1/16:0	1	720.494	C38 H73 O10 N0 P1	18.215	2.416	1.228	1.573	1.218	2.665	1.352	1.602	1.342	0.022	0.969	0.145	0.975	1.99154e+08	481147379	2.44584e+08	3.13327e+08	2.42558e+08	5.43717e+06	1.4491e+07	7.35169e+06	8.71193e+06	7.29838e+06	0.85	0.9	0.84	0.94	0.91	2.416	1.228	1.573	1.218	2.665	1.352	1.602	1.342					1.99154e+08	481147379	2.44584e+08
0	PG(18:1/14:0)	PG	18:1/14:0	1	720.494	C38 H73 O10 N0 P1	18.215	2.496	1.228	1.573	1.218	2.684	1.352	1.602	1.342	0.02	0.959	0.142	0.987	1.99154e+08	4.9716e+08	2.44584e+08	3.13327e+08	2.42558e+08	5.43717e+06	1.4596e+07	7.35169e+06	8.71193e+06	7.29838e+06	0.85	0.9	0.84	0.94	0.91	2.496	1.228	1.573	1.218	2.684	1.352	1.602	1.342					1.99154e+08	4.9716e+08	2.44584e+08
0	PG(15:0/17:0)	PG	15:0/17:0	1	722.51	C38 H75 O10 N0 P1	18.515	0.254	0.108	1.311	0.735	0.29	0.167	1.774	0.263	0.092	0.056	0.636	0.386	3.19063e+07	8.09529e+06	3.4312e+06	4.18207e+07	2.344e+07	808393	234137	134983	1.43423e+06	212823	0.96	0.92	0.86	0.93	0.89	0.254	0.108	1.311	0.735	0.29	0.167	1.774	0.263					3.19063e+07	8.09529e+06	3.4312e+06
0	PG(16:0/16:0)	PG	16:0/16:0	1	722.51	C38 H75 O10 N0 P1	18.515	1.407	1.283	1.292	4.711	2.47	1.863	1.99	6.99	0.205	0.831	0.207	0.146	3.17215e+07	4.4635e+07	4.07104e+07	4.09819e+07	1.49438e+08	828756	2.04684e+06	1.54411e+06	1.64947e+06	5.79269e+06	0.94	0.97	0.96	0.97	0.88	1.407	1.283	1.292	4.711	2.47	1.863	1.99	6.99					3.17215e+07	4.4635e+07	4.07104e+07
0	PE(18:3/17:1)	PE	18:3/17:1	1	725.5	C40 H72 O8 N1 P1	21.239	0.196	0	0.016	0.002	0.233	0	0.037	0.009	0.013	0.006	0.006	0.006	728294	142576	145.973	11835.3	1479.39	27752.2	6478.75	13.862	1028.77	237.267	0.9	0.8	0.91	0.98	0.98	0.196	0	0.016	0.002	0.233	0	0.037	0.009					728294	142576	145.973
0	PE(17:1/18:3)	PE	17:1/18:3	1	725.5	C40 H72 O8 N1 P1	21.354	0.2	0	0	0.001	0.23	0	0.001	0.008	0.013	0.006	0.006	0.006	728294	145364	12.904	74.573	910.558	27752.2	6386.7	6.968	19.371	216.951	0.9	0.79	0.94	0.89	1	0.2	0	0	0.001	0.23	0	0.001	0.008					728294	145364	12.904
0	PE(17:1/18:2)	PE	17:1/18:2	1	727.515	C40 H74 O8 N1 P1	22.655	0.263	0.028	0	0.002	0.434	0.163	0	0.021	0.62	0.373	0.361	0.362	1.90375e+06	501160	52687.9	24.501	4515.95	21179.9	9185.01	3453.41	8.829	449.796	0.57	0.82	0.89	0.92	0.86	0.263	0.028	0	0.002	0.434	0.163	0	0.021					1.90375e+06	501160	52687.9
0	PE(18:2/17:1)	PE	18:2/17:1	1	727.515	C40 H74 O8 N1 P1	22.756	0.457	0.002	0.001	0.044	0.413	0.154	0.008	0.103	0.598	0.329	0.329	0.346	645833	294862	1425.99	832.436	28342.6	22383.1	9250.68	3447.18	176.598	2314.29	0.86	0.86	0.73	0.94	0.9	0.457	0.002	0.001	0.044	0.413	0.154	0.008	0.103					645833	294862	1425.99
0	PG(18:4/15:0)	PG	18:4/15:0	1	728.463	C39 H69 O10 N0 P1	17.067	1.611	1.79	0.835	0.601	2.069	2.09	0.882	0.726	0.068	0.301	0.761	0.751	469929	756870	841165	392416	282619	14494.3	29987.4	30286.4	12777.1	10527.6	0.76	0.97	0.94	0.91	0.9	1.611	1.79	0.835	0.601	2.069	2.09	0.882	0.726					469929	756870	841165
0	PE(16:1/19:1)	PE	16:1/19:1	1	729.531	C40 H76 O8 N1 P1	25.117	1.921	1.989	1.157	1.176	2.721	2.714	1.632	1.755	0.971	0.88	0.19	0.837	6.74335e+06	1.29554e+07	1.34113e+07	7.80106e+06	7.93075e+06	141359	384596	383610	230751	248033	0.81	0.89	0.95	0.91	0.95	1.921	1.989	1.157	1.176	2.721	2.714	1.632	1.755					6.74335e+06	1.29554e+07	1.34113e+07
0	PE(17:1/18:1)	PE	17:1/18:1	1	729.531	C40 H76 O8 N1 P1	25.117	1.968	2.007	1.172	1.171	2.743	2.729	1.648	1.743	0.025	0.891	0.174	0.883	6.74335e+06	1.32737e+07	1.35326e+07	7.90293e+06	7.89745e+06	141359	387801	385786	232907	246440	0.81	0.92	0.97	0.97	0.95	1.968	2.007	1.172	1.171	2.743	2.729	1.648	1.743					6.74335e+06	1.32737e+07	1.35326e+07
0	PE(18:1/17:1)	PE	18:1/17:1	1	729.531	C40 H76 O8 N1 P1	25.117	2.157	2.179	1.284	1.283	3.007	2.975	1.806	1.911	0.043	0.221	0.186	0.422	6.15364e+06	1.32737e+07	1.34113e+07	7.90293e+06	7.89745e+06	128956	387801	383610	232907	246440	0.89	0.92	0.95	0.97	0.95	2.157	2.179	1.284	1.283	3.007	2.975	1.806	1.911					6.15364e+06	1.32737e+07	1.34113e+07
0	PE(19:1/16:1)	PE	19:1/16:1	1	729.531	C40 H76 O8 N1 P1	25.273	1.912	1.995	1.151	1.176	2.687	2.686	1.612	1.745	0.016	0.346	0.17	0.903	6.77661e+06	1.29554e+07	1.35184e+07	7.80106e+06	7.96856e+06	143135	384596	384435	230751	249746	0.95	0.89	0.89	0.91	0.96	1.912	1.995	1.151	1.176	2.687	2.686	1.612	1.745					6.77661e+06	1.29554e+07	1.35184e+07
0	PE(17:1/18:1)	PE	17:1/18:1	1	729.531	C40 H76 O8 N1 P1	27.311	4.091	14.78	2.338	2.579	3.822	31.713	1.758	2.316	0.006	0.128	0.012	0.072	915614	3.74603e+06	1.35326e+07	2.14034e+06	2.36126e+06	12164.8	46495.1	385786	21385.8	28178.4	0.86	0.91	0.97	0.91	0.95	4.091	14.78	2.338	2.579	3.822	31.713	1.758	2.316					915614	3.74603e+06	1.35326e+07
0	PE(17:1/18:1)	PE	17:1/18:1	1	729.531	C40 H76 O8 N1 P1	43.942	4.481	35.477	1.777	4.741	4.883	18.864	2.276	2.96	0.172	0.126	0.065	0.129	1083.9	4857.13	38454	1926.14	5139.06	254.056	1240.61	4792.53	578.157	751.954	1	0.91	0.95	0.96	0.73	4.481	35.477	1.777	4.741	4.883	18.864	2.276	2.96					1083.9	4857.13	38454
0	PC(16:0/16:1)	PC	16:0/16:1	1	731.547	C40 H78 O8 N1 P1	23.491	1.93	156.093	3.09	47.67	1.877	9.33	1.897	9.067	0.572	0.123	0.267	0.14	2213.71	4272.04	345544	6839.71	105528	569.787	1069.66	5315.94	1080.62	5166.28	0.95	0.99	0.93	0.93	0.93	1.93	156.093	3.09	47.67	1.877	9.33	1.897	9.067					2213.71	4272.04	345544
0	PE(16:1/19:0)	PE	16:1/19:0	1	731.547	C40 H78 O8 N1 P1	26.031	1.057	1.531	0.558	0.539	1.263	1.659	0.683	0.696	0.954	0.897	0.012	0.023	2.82071e+07	2.9804e+07	4.31813e+07	1.57316e+07	1.51942e+07	554710	700343	920384	378921	386248	0.81	0.86	0.75	0.79	0.82	1.057	1.531	0.558	0.539	1.263	1.659	0.683	0.696					2.82071e+07	2.9804e+07	4.31813e+07
0	PE(16:0/19:1)	PE	16:0/19:1	1	731.547	C40 H78 O8 N1 P1	26.253	1.027	1.464	0.558	0.522	1.314	1.67	0.687	0.707	0.897	0.952	0.014	0.014	2.94412e+07	3.02454e+07	4.31021e+07	1.64193e+07	1.53654e+07	554710	728876	926113	381226	392245	0.8	0.91	0.77	0.78	0.81	1.027	1.464	0.558	0.522	1.314	1.67	0.687	0.707					2.94412e+07	3.02454e+07	4.31021e+07
0	PE(19:1/16:0)	PE	19:1/16:0	1	731.547	C40 H78 O8 N1 P1	26.253	1.027	1.464	0.558	0.539	1.283	1.63	0.671	0.654	0.96	0.954	0.014	0.016	2.94412e+07	3.02454e+07	4.31021e+07	1.64193e+07	1.58744e+07	568203	728876	926113	381226	371882	0.8	0.91	0.77	0.78	0.86	1.027	1.464	0.558	0.539	1.283	1.63	0.671	0.654					2.94412e+07	3.02454e+07	4.31021e+07
0	PE(18:1/17:0)	PE	18:1/17:0	1	731.547	C40 H78 O8 N1 P1	26.721	1.012	1.466	0.523	0.516	1.233	1.62	0.671	0.68	0.892	0.93	0.014	0.014	2.94523e+07	2.9804e+07	4.31813e+07	1.54177e+07	1.51942e+07	568089	700343	920384	381226	386248	0.8	0.86	0.75	0.79	0.82	1.012	1.466	0.523	0.516	1.233	1.62	0.671	0.68					2.94523e+07	2.9804e+07	4.31813e+07
0	PE(17:1/18:0)	PE	17:1/18:0	1	731.547	C40 H78 O8 N1 P1	26.998	1.409	2.042	0.744	0.719	1.924	2.528	1.041	1.061	0.057	0.345	0.786	0.596	2.11461e+07	2.9804e+07	4.31813e+07	1.57316e+07	1.51942e+07	364098	700343	920384	378921	386248	0.81	0.86	0.75	0.79	0.82	1.409	2.042	0.744	0.719	1.924	2.528	1.041	1.061					2.11461e+07	2.9804e+07	4.31813e+07
0	PE(17:0/18:1)	PE	17:0/18:1	1	731.547	C40 H78 O8 N1 P1	27	1.409	2.042	0.776	0.719	1.924	2.528	1.047	1.061	0.057	0.345	0.738	0.622	2.11461e+07	2.9804e+07	4.31813e+07	1.64193e+07	1.51942e+07	364098	700343	920384	381226	386248	0.81	0.86	0.75	0.78	0.82	1.409	2.042	0.776	0.719	1.924	2.528	1.047	1.061					2.11461e+07	2.9804e+07	4.31813e+07
0	PE(18:0/17:1)	PE	18:0/17:1	1	731.547	C40 H78 O8 N1 P1	28.07	3.071	5.044	1.276	1.05	8.295	12.371	3.173	3.402	0.059	0.181	0.745	0.957	8.5617e+06	2.62913e+07	4.31813e+07	1.09289e+07	8.98907e+06	74397.6	617147	920384	236083	253086	0.81	0.86	0.75	0.74	0.77	3.071	5.044	1.276	1.05	8.295	12.371	3.173	3.402					8.5617e+06	2.62913e+07	4.31813e+07
0	PE(16:0/19:1)	PE	16:0/19:1	1	731.547	C40 H78 O8 N1 P1	28.56	3.555	5.066	1.93	1.806	9.804	12.457	5.128	5.276	0.004	0.196	0.026	0.412	8.50796e+06	3.02454e+07	4.31021e+07	1.64193e+07	1.53654e+07	74343.2	728876	926113	381226	392245	0.83	0.91	0.77	0.78	0.81	3.555	5.066	1.93	1.806	9.804	12.457	5.128	5.276					8.50796e+06	3.02454e+07	4.31021e+07
0	PE(19:1/16:0)	PE	19:1/16:0	1	731.547	C40 H78 O8 N1 P1	28.56	3.555	5.066	1.93	1.866	9.804	12.457	5.128	5.002	0.003	0.196	0.026	0.407	8.50796e+06	3.02454e+07	4.31021e+07	1.64193e+07	1.58744e+07	74343.2	728876	926113	381226	371882	0.83	0.91	0.77	0.78	0.86	3.555	5.066	1.93	1.866	9.804	12.457	5.128	5.002					8.50796e+06	3.02454e+07	4.31021e+07
0	PG(16:1/17:1)	PG	16:1/17:1	1	732.494	C39 H73 O10 N0 P1	9.607	0	0.024	0	0	0.001	0.008	0.001	0.001	0.423	0.384	0.423	0.423	2655.37	1	62.778	1	1	872.678	1	7.209	1	1	0.85	0	0.94	0	0	0	0.024	0	0	0.001	0.008	0.001	0.001					2655.37	1	62.778
0	PG(16:1/17:1)	PG	16:1/17:1	1	732.494	C39 H73 O10 N0 P1	11.93	0	0.062	0	0	0.001	0.205	0.001	0.001	0.423	0.402	0.423	0.423	16133.1	1	993.069	1	1	1187.4	1	243.395	1	1	0.76	0	1	0	0	0	0.062	0	0	0.001	0.205	0.001	0.001					16133.1	1	993.069
0	PG(17:1/16:1)	PG	17:1/16:1	1	732.494	C39 H73 O10 N0 P1	12.668	0	0.002	0	0	0.001	0.013	0.001	0.001	0.423	0.375	0.423	0.423	12491.1	1	27.458	1	1	1020.37	1	12.838	1	1	0.85	0	0.94	0	0	0	0.002	0	0	0.001	0.013	0.001	0.001					12491.1	1	27.458
0	PG(16:1/17:1)	PG	16:1/17:1	1	732.494	C39 H73 O10 N0 P1	17.685	2.388	1.07	0.981	0.679	2.889	1.196	1.108	0.743	0.064	0.852	0.785	0.294	8.3549e+06	1.99519e+07	8.94362e+06	8.19911e+06	5.67356e+06	252267	728782	301638	279417	187483	0.95	0.93	0.94	0.92	0.91	2.388	1.07	0.981	0.679	2.889	1.196	1.108	0.743					8.3549e+06	1.99519e+07	8.94362e+06
0	PG(17:1/16:1)	PG	17:1/16:1	1	732.494	C39 H73 O10 N0 P1	17.685	2.494	1.118	1.025	0.709	2.848	1.179	1.092	0.733	0.038	0.874	0.418	0.465	7.99999e+06	1.99519e+07	8.94362e+06	8.19911e+06	5.67356e+06	255930	728782	301638	279417	187483	0.87	0.93	0.94	0.92	0.91	2.494	1.118	1.025	0.709	2.848	1.179	1.092	0.733					7.99999e+06	1.99519e+07	8.94362e+06
0	PG(18:1/15:1)	PG	18:1/15:1	1	732.494	C39 H73 O10 N0 P1	18.492	367.975	1644.55	384.425	622.122	6.901	80.14	8.268	40.853	0.008	0.296	0.011	0.043	5448.92	2.00507e+06	8.96103e+06	2.0947e+06	3.38989e+06	3746.02	25850.1	300207	30971.9	153036	0.97	0.96	0.94	0.91	0.96	367.975	1644.55	384.425	622.122	6.901	80.14	8.268	40.853					5448.92	2.00507e+06	8.96103e+06
0	PG(16:0/17:1)	PG	16:0/17:1	1	734.51	C39 H75 O10 N0 P1	14.704	0	0.004	0	0	0.002	0.015	0	0	0.339	0.34	0.339	0.391	3.57153e+06	963.169	14941.9	63.102	1	110593	233.797	1681.46	14.572	1	0.87	0.99	0.9	0.95	0	0	0.004	0	0	0.002	0.015	0	0					3.57153e+06	963.169	14941.9
0	PG(16:1/17:0)	PG	16:1/17:0	1	734.51	C39 H75 O10 N0 P1	14.704	0	0.004	0	0	0.002	0.015	0	0	0.339	0.34	0.339	0.391	3.57153e+06	963.169	14941.9	63.102	1	110593	233.797	1681.46	14.572	1	0.87	0.99	0.9	0.95	0	0	0.004	0	0	0.002	0.015	0	0					3.57153e+06	963.169	14941.9
0	PG(17:1/16:0)	PG	17:1/16:0	1	734.51	C39 H75 O10 N0 P1	14.704	0	0.004	0	0	0.002	0.015	0	0	0.339	0.34	0.339	0.391	3.57153e+06	963.169	14941.9	63.102	1	110593	233.797	1681.46	14.572	1	0.87	0.99	0.9	0.95	0	0	0.004	0	0	0.002	0.015	0	0					3.57153e+06	963.169	14941.9
0	PG(16:0/17:1)	PG	16:0/17:1	1	734.51	C39 H75 O10 N0 P1	18.918	1.23	1.694	0.93	3.044	1.733	2.148	1.001	3.465	0.235	0.559	0.911	0.261	1.50356e+08	1.84901e+08	254700731	1.39857e+08	4.57691e+08	3.52507e+06	6.10815e+06	7.57235e+06	3.53032e+06	1.22152e+07	0.89	0.91	0.92	0.93	0.85	1.23	1.694	0.93	3.044	1.733	2.148	1.001	3.465					1.50356e+08	1.84901e+08	254700731
0	PG(17:1/16:0)	PG	17:1/16:0	1	734.51	C39 H75 O10 N0 P1	18.918	1.252	1.716	0.97	3.761	1.811	2.151	1.007	3.635	0.205	0.552	0.878	0.25	1.4527e+08	1.81856e+08	2.49259e+08	1.40869e+08	5.464e+08	3.52507e+06	6.38453e+06	7.58368e+06	3.54824e+06	1.28145e+07	0.78	0.95	0.92	0.83	0.78	1.252	1.716	0.97	3.761	1.811	2.151	1.007	3.635					1.4527e+08	1.81856e+08	2.49259e+08
0	PG(18:1/15:0)	PG	18:1/15:0	1	734.51	C39 H75 O10 N0 P1	19.206	1.252	1.716	0.97	3.761	1.811	2.151	1.007	3.615	0.202	0.557	0.895	0.158	1.4527e+08	1.81856e+08	2.49259e+08	1.40869e+08	5.46378e+08	3.52507e+06	6.38453e+06	7.58368e+06	3.54824e+06	1.27428e+07	0.78	0.95	0.92	0.83	0.91	1.252	1.716	0.97	3.761	1.811	2.151	1.007	3.615					1.4527e+08	1.81856e+08	2.49259e+08
0	PG(17:0/16:1)	PG	17:0/16:1	1	734.51	C39 H75 O10 N0 P1	19.216	1.253	1.694	0.837	3.674	1.812	2.26	1.032	3.623	0.147	0.529	0.924	0.159	1.47527e+08	1.84901e+08	2.49885e+08	1.23489e+08	5.41966e+08	3.37115e+06	6.10815e+06	7.61939e+06	3.47797e+06	1.22152e+07	0.84	0.91	0.96	0.98	0.67	1.253	1.694	0.837	3.674	1.812	2.26	1.032	3.623					1.47527e+08	1.84901e+08	2.49885e+08
0	PG(16:0/17:1)	PG	16:0/17:1	1	734.51	C39 H75 O10 N0 P1	43.989	5.39	441.827	14.869	0.057	6.573	326.562	12.24	0.086	0.468	0.131	0.392	0.398	215.712	1162.61	95307.4	3207.47	12.401	59.829	393.231	19537.9	732.284	5.167	0.91	0.98	0.93	0.98	0.94	5.39	441.827	14.869	0.057	6.573	326.562	12.24	0.086					215.712	1162.61	95307.4
0	PG(16:0/17:0)	PG	16:0/17:0	1	736.525	C39 H77 O10 N0 P1	20.726	1.13926e+06	2.70806e+06	883310	1.73976e+06	39113.6	94852	29855.2	76846.1	0.045	0.185	0.168	0.133	1	1.13926e+06	2.70806e+06	883310	1.73976e+06	1	39113.6	94852	29855.2	76846.1	0	0.88	0.94	0.81	0.95	1.13926e+06	2.70806e+06	883310	1.73976e+06	39113.6	94852	29855.2	76846.1					1	1.13926e+06	2.70806e+06
0	PG(17:0/16:0)	PG	17:0/16:0	1	736.525	C39 H77 O10 N0 P1	20.726	1.13822e+06	2.70806e+06	883310	1.73586e+06	39111	96663.8	29855.2	77030.4	0.046	0.184	0.168	0.133	1	1.13822e+06	2.70806e+06	883310	1.73586e+06	1	39111	96663.8	29855.2	77030.4	0	0.87	0.94	0.81	0.96	1.13822e+06	2.70806e+06	883310	1.73586e+06	39111	96663.8	29855.2	77030.4					1	1.13822e+06	2.70806e+06
0	PE(18:1/18:3)	PE	18:1/18:3	1	739.515	C41 H74 O8 N1 P1	22.604	0	0	0	0	0.002	0.002	0.001	0.002	0.044	0.044	0.044	0.044	298703	93.314	75.738	145.781	47.503	9216.54	20.644	19.041	12.687	14.498	0.96	0.95	0.91	0.91	0.92	0	0	0	0	0.002	0.002	0.001	0.002					298703	93.314	75.738
0	PG(18:4/16:1)	PG	18:4/16:1	1	740.463	C40 H69 O10 N0 P1	11.373	0.002	0.003	0	0	0.008	0.009	0.001	0.001	0.375	0.375	0.423	0.423	7607.24	15.271	20.551	1	1	865.212	6.69	7.864	1	1	0.83	0.89	0.92	0	0	0.002	0.003	0	0	0.008	0.009	0.001	0.001					7607.24	15.271	20.551
0	PG(18:4/16:1)	PG	18:4/16:1	1	740.463	C40 H69 O10 N0 P1	16.628	0.728	0.224	0.43	0.192	1.079	0.278	0.559	0.306	0.932	0.116	0.294	0.107	1.52378e+06	1.1095e+06	341396	654494	292334	31230.2	33683.1	8684.01	17465	9545.99	0.94	0.91	0.91	0.86	0.87	0.728	0.224	0.43	0.192	1.079	0.278	0.559	0.306					1.52378e+06	1.1095e+06	341396
0	PE(16:0/20:3)	PE	16:0/20:3	1	741.531	C41 H76 O8 N1 P1	23.638	0.001	0	0.06	0.006	0.012	0	0.179	0.031	0.005	0.005	0.006	0.005	1.14018e+06	1123.17	23.397	68641.7	6841.68	20046.6	237.422	6.811	3592.99	618.307	0.83	0.92	0.94	0.78	0.91	0.001	0	0.06	0.006	0.012	0	0.179	0.031					1.14018e+06	1123.17	23.397
0	PE(18:0/18:3)	PE	18:0/18:3	1	741.531	C41 H76 O8 N1 P1	23.655	0	0.003	0	0.001	0.001	0.009	0	0.032	0	0	0.009	0	1.15366e+06	44.48	3127.52	1	838.579	20046.6	13.593	174.774	1	634.648	0.81	0.94	0.67	0	0.91	0	0.003	0	0.001	0.001	0.009	0	0.032					1.15366e+06	44.48	3127.52
0	PE(18:1/18:2)	PE	18:1/18:2	1	741.531	C41 H76 O8 N1 P1	23.655	0	0.003	0	0.001	0.001	0.009	0	0.032	0.001	0.001	0.011	0.001	1.15366e+06	44.48	3127.52	1	838.579	19672.6	13.593	174.774	1	634.648	0.81	0.94	0.67	0	0.91	0	0.003	0	0.001	0.001	0.009	0	0.032					1.15366e+06	44.48	3127.52
0	PE(18:2/18:1)	PE	18:2/18:1	1	741.531	C41 H76 O8 N1 P1	23.655	0	0.003	0	0.001	0.001	0.009	0	0.032	0.001	0.001	0.011	0.001	1.15366e+06	44.48	3127.52	1	838.579	19672.6	13.593	174.774	1	634.648	0.81	0.94	0.67	0	0.91	0	0.003	0	0.001	0.001	0.009	0	0.032					1.15366e+06	44.48	3127.52
1	PG(16:1/18:3)	PG	16:1/18:3	1	742.479	C40 H71 O10 N0 P1	10.925	0.02	0.001	0.026	0.001	0.109	0.004	0.142	0.005	0.382	0.374	0.385	0.374	27509.9	556.976	18.833	720.759	22.799	1416.16	154.728	5.209	201.337	7.498	0.83	0.97	0.94	0.99	0.92	0.02	0.001	0.026	0.001	0.109	0.004	0.142	0.005					27509.9	556.976	18.833
0	PG(18:3/16:1)	PG	18:3/16:1	1	742.479	C40 H71 O10 N0 P1	13.607	0.001	0	0.001	0	0.005	0	0.007	0	0.343	0.343	0.343	0.395	1.29528e+06	907.278	22.051	803.139	1	27788	143.726	10.538	194.124	1	0.76	0.91	0.93	0.97	0	0.001	0	0.001	0	0.005	0	0.007	0					1.29528e+06	907.278	22.051
0	PG(16:1/18:3)	PG	16:1/18:3	1	742.479	C40 H71 O10 N0 P1	14.741	0	0	0	0	0	0.001	0.001	0	0.08	0.08	0.08	0.08	5.46545e+06	38.296	782.555	817.306	95.891	176658	14.016	217.767	202.344	12.267	0.91	0.9	1	0.94	0.92	0	0	0	0	0	0.001	0.001	0					5.46545e+06	38.296	782.555
0	PG(18:4/16:0)	PG	18:4/16:0	1	742.479	C40 H71 O10 N0 P1	14.741	0	0	0	0	0	0.001	0.001	0	0.08	0.08	0.08	0.08	5.46545e+06	38.296	782.555	817.306	95.891	176658	14.016	217.767	202.344	12.267	0.91	0.9	1	0.94	0.92	0	0	0	0	0	0.001	0.001	0					5.46545e+06	38.296	782.555
0	PG(18:3/16:1)	PG	18:3/16:1	1	742.479	C40 H71 O10 N0 P1	16.637	1.702	0.001	2.047	1.778	1.461	0.005	1.529	1.449	0.855	0.014	0.011	0.875	5.46545e+06	9.30468e+06	5637.1	1.11857e+07	9.71835e+06	176658	258147	962.51	270035	255938	0.91	0.89	0.9	0.95	0.95	1.702	0.001	2.047	1.778	1.461	0.005	1.529	1.449					5.46545e+06	9.30468e+06	5637.1
0	PG(14:0/20:4)	PG	14:0/20:4	1	742.479	C40 H71 O10 N0 P1	16.783	1.856	0.001	2.231	1.918	1.475	0.005	1.543	1.459	0.889	0.009	0.008	0.899	5.01321e+06	9.30468e+06	4610.62	1.11857e+07	9.61401e+06	174983	258147	869.035	270035	255268	0.92	0.89	0.9	0.95	0.95	1.856	0.001	2.231	1.918	1.475	0.005	1.543	1.459					5.01321e+06	9.30468e+06	4610.62
0	PG(16:1/18:3)	PG	16:1/18:3	1	742.479	C40 H71 O10 N0 P1	18.223	2.539	2.091	2.047	1.759	1.919	1.811	1.529	1.445	0.006	0.412	0.006	0.257	5.46545e+06	1.38773e+07	1.14263e+07	1.11857e+07	9.61401e+06	176658	338951	319907	270035	255268	0.91	0.91	0.89	0.95	0.95	2.539	2.091	2.047	1.759	1.919	1.811	1.529	1.445					5.46545e+06	1.38773e+07	1.14263e+07
0	PG(18:4/16:0)	PG	18:4/16:0	1	742.479	C40 H71 O10 N0 P1	18.223	3.115	2.091	2.094	1.86	2.037	1.811	1.546	1.464	0.013	0.412	0.007	0.261	5.46545e+06	1.70258e+07	1.14263e+07	1.14431e+07	1.01647e+07	176658	359815	319907	273055	258704	0.91	0.9	0.89	0.95	0.91	3.115	2.091	2.094	1.86	2.037	1.811	1.546	1.464					5.46545e+06	1.70258e+07	1.14263e+07
0	PC(15:1/18:1)	PC	15:1/18:1	1	743.547	C41 H78 O8 N1 P1	22.863	0.945	2.664	2.014	2.124	1.558	2.372	1.632	2.628	0.914	0.053	0.403	0.187	80782.3	76316.8	215207	162674	171620	1140.11	1776.43	2704.69	1860.67	2996.52	0.83	0.87	0.86	0.91	0.82	0.945	2.664	2.014	2.124	1.558	2.372	1.632	2.628					80782.3	76316.8	215207
0	PC(16:1/17:1)	PC	16:1/17:1	1	743.547	C41 H78 O8 N1 P1	22.863	0.945	2.664	2.014	2.124	1.558	2.372	1.632	2.628	0.914	0.053	0.403	0.187	80782.3	76316.8	215207	162674	171620	1140.11	1776.43	2704.69	1860.67	2996.52	0.83	0.87	0.86	0.91	0.82	0.945	2.664	2.014	2.124	1.558	2.372	1.632	2.628					80782.3	76316.8	215207
0	PE(16:1/20:1)	PE	16:1/20:1	1	743.547	C41 H78 O8 N1 P1	26.092	1.615	0.893	1.018	0.746	1.431	0.716	0.923	0.856	0.041	0.329	0.704	0.061	2.2356e+07	3.61073e+07	1.99632e+07	2.2754e+07	1.66882e+07	438663	627525	313916	404748	375685	0.85	0.88	0.82	0.88	0.96	1.615	0.893	1.018	0.746	1.431	0.716	0.923	0.856					2.2356e+07	3.61073e+07	1.99632e+07
0	PE(18:1/18:1)	PE	18:1/18:1	1	743.547	C41 H78 O8 N1 P1	26.31	1.636	0.921	1.076	0.758	1.433	0.724	0.939	0.867	0.051	0.314	0.891	0.05	2.2007e+07	3.6002e+07	2.02588e+07	2.36789e+07	1.66882e+07	433487	621355	313913	407028	375685	0.94	0.82	0.82	0.95	0.96	1.636	0.921	1.076	0.758	1.433	0.724	0.939	0.867					2.2007e+07	3.6002e+07	2.02588e+07
0	PE(17:1/19:1)	PE	17:1/19:1	1	743.547	C41 H78 O8 N1 P1	26.385	1.636	0.921	1.034	0.758	1.433	0.724	0.934	0.867	0.051	0.301	0.6	0.05	2.2007e+07	3.6002e+07	2.02588e+07	2.2754e+07	1.66882e+07	433487	621355	313913	404748	375685	0.94	0.82	0.82	0.88	0.96	1.636	0.921	1.034	0.758	1.433	0.724	0.934	0.867					2.2007e+07	3.6002e+07	2.02588e+07
0	PE(19:1/17:1)	PE	19:1/17:1	1	743.547	C41 H78 O8 N1 P1	26.385	1.112	0.921	1.034	0.735	0.928	0.724	0.934	0.859	0.276	0.301	0.427	0.042	2.2007e+07	2.44732e+07	2.02588e+07	2.2754e+07	1.6177e+07	433487	402304	313913	404748	372396	0.94	0.98	0.82	0.88	0.93	1.112	0.921	1.034	0.735	0.928	0.724	0.934	0.859					2.2007e+07	2.44732e+07	2.02588e+07
0	PE(18:1/18:1)	PE	18:1/18:1	1	743.547	C41 H78 O8 N1 P1	28.901	1.714	0.011	0.803	0.003	2.356	0.057	0.984	0.041	0.37	0.173	0.935	0.17	4.92784e+06	8.44832e+06	55062	3.9562e+06	16567.5	45647.3	107562	2607.11	44897.4	1891.69	0.95	0.82	0.76	0.95	0.94	1.714	0.011	0.803	0.003	2.356	0.057	0.984	0.041					4.92784e+06	8.44832e+06	55062
0	PG(16:1/18:2)	PG	16:1/18:2	1	744.494	C40 H73 O10 N0 P1	10.907	0	0	0	0	0.001	0.001	0.001	0.001	0.417	0.417	0.417	0.417	3374.4	1	1	1	1	717.013	1	1	1	1	0.89	0	0	0	0	0	0	0	0	0.001	0.001	0.001	0.001					3374.4	1	1
0	PG(18:2/16:1)	PG	18:2/16:1	1	744.494	C40 H73 O10 N0 P1	16.019	0.27	0.054	0.123	0.03	0.34	0.062	0.144	0.083	0.009	0.003	0.004	0.003	2.75718e+06	745096	149164	339829	81973	93352.2	31766.9	5774.12	13483.2	7774.9	0.83	0.93	0.95	0.95	0.84	0.27	0.054	0.123	0.03	0.34	0.062	0.144	0.083					2.75718e+06	745096	149164
0	PG(16:0/18:3)	PG	16:0/18:3	1	744.494	C40 H73 O10 N0 P1	16.328	0.124	0.025	0.089	0.014	0.148	0.027	0.063	0.036	0.049	0.035	0.043	0.035	5.99402e+06	745096	149164	535171	81973	214894	31766.9	5774.12	13483.2	7774.9	0.8	0.93	0.95	0.9	0.84	0.124	0.025	0.089	0.014	0.148	0.027	0.063	0.036					5.99402e+06	745096	149164
0	PG(16:1/18:2)	PG	16:1/18:2	1	744.494	C40 H73 O10 N0 P1	16.332	0.135	0.027	0.097	0.015	0.147	0.027	0.062	0.036	0.122	0.081	0.105	0.08	5.51133e+06	745096	149164	535171	81973	216614	31766.9	5774.12	13483.2	7774.9	0.78	0.93	0.95	0.9	0.84	0.135	0.027	0.097	0.015	0.147	0.027	0.062	0.036					5.51133e+06	745096	149164
0	PG(18:3/16:0)	PG	18:3/16:0	1	744.494	C40 H73 O10 N0 P1	16.332	0.207	0.024	0.087	0.013	0.268	0.027	0.062	0.036	0.06	0.036	0.044	0.036	6.16901e+06	1.27946e+06	149164	535171	81973	216614	58062	5774.12	13483.2	7774.9	0.8	0.92	0.95	0.9	0.84	0.207	0.024	0.087	0.013	0.268	0.027	0.062	0.036					6.16901e+06	1.27946e+06	149164
0	PG(16:0/18:3)	PG	16:0/18:3	1	744.494	C40 H73 O10 N0 P1	19.693	0.69	0.629	0.626	0.418	2.816	2.389	2.161	1.406	0.72	0.893	0.873	0.621	2.78495e+06	1.92271e+06	1.75047e+06	1.74374e+06	1.16482e+06	32424	91301.4	77466.7	70061.7	45588.1	0.74	0.86	0.95	0.89	0.88	0.69	0.629	0.626	0.418	2.816	2.389	2.161	1.406					2.78495e+06	1.92271e+06	1.75047e+06
0	PG(16:1/18:2)	PG	16:1/18:2	1	744.494	C40 H73 O10 N0 P1	19.693	345.221	335.035	335.405	222.944	89.261	76.622	69.544	45.091	0	0.118	0.121	0.028	5224.73	1.80369e+06	1.75047e+06	1.7524e+06	1.16482e+06	1011.02	90245.1	77466.7	70311	45588.1	0.96	0.86	0.95	0.88	0.88	345.221	335.035	335.405	222.944	89.261	76.622	69.544	45.091					5224.73	1.80369e+06	1.75047e+06
0	PC(16:0/17:1)	PC	16:0/17:1	1	745.562	C41 H80 O8 N1 P1	24.733	0.115	2.953	0.777	1.842	0.775	5.144	1.115	2.693	0.418	0.364	0.96	0.376	571930	65498.2	1.68884e+06	444137	1.05345e+06	4740.69	3672.03	24385.6	5287.42	12767.1	0.82	0.9	0.66	0.82	0.75	0.115	2.953	0.777	1.842	0.775	5.144	1.115	2.693					571930	65498.2	1.68884e+06
0	PE(17:0/19:1)	PE	17:0/19:1	1	745.562	C41 H80 O8 N1 P1	27.2	2.939	1.458	2.103	0.343	3.307	1.543	2.342	0.545	0.407	0.746	0.008	0.003	3.88706e+06	1.14259e+07	5.66627e+06	8.17432e+06	1.33504e+06	83344.5	275616	128562	195188	45418.3	0.78	0.86	0.74	0.86	0.74	2.939	1.458	2.103	0.343	3.307	1.543	2.342	0.545					3.88706e+06	1.14259e+07	5.66627e+06
0	PE(19:1/17:0)	PE	19:1/17:0	1	745.562	C41 H80 O8 N1 P1	27.2	2.939	1.458	2.103	0.32	3.307	1.543	2.342	0.537	0.318	0.888	0.01	0.045	3.88706e+06	1.14259e+07	5.66627e+06	8.17432e+06	1.24449e+06	83344.5	275616	128562	195188	44721.4	0.78	0.86	0.74	0.86	0.73	2.939	1.458	2.103	0.32	3.307	1.543	2.342	0.537					3.88706e+06	1.14259e+07	5.66627e+06
0	PE(18:0/18:1)	PE	18:0/18:1	1	745.562	C41 H80 O8 N1 P1	28.052	2.707	1.504	2.023	1.864	3.355	1.666	2.348	2.15	0.029	0.342	0.017	0.585	3.93485e+06	1.06515e+07	5.9189e+06	7.96208e+06	7.33354e+06	83145.7	278972	138504	195195	178779	0.85	0.87	0.85	0.8	0.67	2.707	1.504	2.023	1.864	3.355	1.666	2.348	2.15					3.93485e+06	1.06515e+07	5.9189e+06
0	PE(18:1/18:0)	PE	18:1/18:0	1	745.562	C41 H80 O8 N1 P1	28.052	2.236	1.537	2.068	1.904	2.648	1.666	2.348	2.15	0.155	0.182	0.016	0.361	3.85068e+06	8.61154e+06	5.9189e+06	7.96208e+06	7.33354e+06	83145.7	220160	138504	195195	178779	0.86	0.82	0.85	0.8	0.67	2.236	1.537	2.068	1.904	2.648	1.666	2.348	2.15					3.85068e+06	8.61154e+06	5.9189e+06
0	PG(16:1/18:1)	PG	16:1/18:1	1	746.51	C40 H75 O10 N0 P1	15.607	0	0	0	0	0.001	0	0	0	0.072	0.072	0.072	0.136	1.27724e+08	12404.9	11775.3	17.619	1	1.93121e+06	1080.94	952.928	4.527	1	0.91	0.93	0.91	0.93	0	0	0	0	0	0.001	0	0	0					1.27724e+08	12404.9	11775.3
0	PG(18:1/16:1)	PG	18:1/16:1	1	746.51	C40 H75 O10 N0 P1	15.607	0	0	0	0	0.001	0	0	0	0.28	0.28	0.28	0.338	1.14264e+08	12404.9	11775.3	17.619	1	2.00059e+06	1080.94	952.928	4.527	1	0.96	0.93	0.91	0.93	0	0	0	0	0	0.001	0	0	0					1.14264e+08	12404.9	11775.3
0	PG(16:0/18:2)	PG	16:0/18:2	1	746.51	C40 H75 O10 N0 P1	15.651	0	0	0	0	0	0	0	0	0.071	0.071	0.071	0.134	1.27724e+08	27.458	11775.3	758.532	1	1.93121e+06	8.324	952.928	94.62	1	0.91	0.89	0.91	0.82	0	0	0	0	0	0	0	0	0					1.27724e+08	27.458	11775.3
0	PG(18:2/16:0)	PG	18:2/16:0	1	746.51	C40 H75 O10 N0 P1	17.025	0.635	0.321	0	0	2.232	1.042	0.001	0	0.986	0.165	0.085	0.151	1.99619e+08	1.26703e+08	6.41752e+07	77972.6	1	1.87262e+06	4.17958e+06	1.95074e+06	2681.64	1	0.45	0.93	0.97	0.82	0	0.635	0.321	0	0	2.232	1.042	0.001	0					1.99619e+08	1.26703e+08	6.41752e+07
0	PG(16:1/18:1)	PG	16:1/18:1	1	746.51	C40 H75 O10 N0 P1	18.601	0.992	0.521	0.508	1.164	2.164	1.059	1.037	2.227	0.543	0.266	0.349	0.928	1.27724e+08	1.26703e+08	6.65334e+07	6.48238e+07	1.48678e+08	1.93121e+06	4.17958e+06	2.04426e+06	2.00185e+06	4.30101e+06	0.91	0.93	0.97	0.93	0.83	0.992	0.521	0.508	1.164	2.164	1.059	1.037	2.227					1.27724e+08	1.26703e+08	6.65334e+07
0	PG(18:1/16:1)	PG	18:1/16:1	1	746.51	C40 H75 O10 N0 P1	18.601	1.109	0.582	0.567	1.301	2.089	1.022	1.001	2.15	0.153	0.869	0.856	0.426	1.14264e+08	1.26703e+08	6.65334e+07	6.48238e+07	1.48678e+08	2.00059e+06	4.17958e+06	2.04426e+06	2.00185e+06	4.30101e+06	0.96	0.93	0.97	0.93	0.83	1.109	0.582	0.567	1.301	2.089	1.022	1.001	2.15					1.14264e+08	1.26703e+08	6.65334e+07
0	PG(18:2/16:0)	PG	18:2/16:0	1	746.51	C40 H75 O10 N0 P1	19.223	0.635	0.343	0.317	0.105	2.394	1.146	0.902	0.53	0.594	0.632	0.496	0.384	1.99619e+08	1.26703e+08	6.8434e+07	6.33761e+07	2.09099e+07	1.74586e+06	4.17958e+06	1.99992e+06	1.57502e+06	926022	0.45	0.93	0.95	0.96	0.91	0.635	0.343	0.317	0.105	2.394	1.146	0.902	0.53					1.99619e+08	1.26703e+08	6.8434e+07
0	PG(16:0/18:2)	PG	16:0/18:2	1	746.51	C40 H75 O10 N0 P1	19.275	1.29121e+08	6.8434e+07	6.28137e+07	2.00821e+07	4.04917e+06	1.99992e+06	1.559e+06	936395	0.019	0.188	0.284	0.069	1	1.29121e+08	6.8434e+07	6.28137e+07	2.00821e+07	1	4.04917e+06	1.99992e+06	1.559e+06	936395	0	0.86	0.95	0.99	0.83	1.29121e+08	6.8434e+07	6.28137e+07	2.00821e+07	4.04917e+06	1.99992e+06	1.559e+06	936395					1	1.29121e+08	6.8434e+07
0	PG(16:0/18:1)	PG	16:0/18:1	1	748.525	C40 H77 O10 N0 P1	17.753	3.271	0.009	2.887	0.003	3.908	0.007	3.102	0.049	0.801	0.018	0.021	0.018	1.03275e+08	337762548	940348	2.98107e+08	324522	2.38534e+06	9.32075e+06	16338.4	7.39896e+06	117130	0.88	0.88	0.85	0.91	0.72	3.271	0.009	2.887	0.003	3.908	0.007	3.102	0.049					1.03275e+08	337762548	940348
0	PG(18:1/16:0)	PG	18:1/16:0	1	748.525	C40 H77 O10 N0 P1	17.753	3.43	0.01	3.028	3.197	3.801	0.007	3.017	4.565	0.78	0.016	0.024	0.817	9.84657e+07	337762548	940348	2.98107e+08	3.14764e+08	2.45204e+06	9.32075e+06	16338.4	7.39896e+06	1.11927e+07	0.97	0.88	0.85	0.91	0.9	3.43	0.01	3.028	3.197	3.801	0.007	3.017	4.565					9.84657e+07	337762548	940348
0	PG(18:0/16:1)	PG	18:0/16:1	1	748.525	C40 H77 O10 N0 P1	18.553	3.196	1.993	2.752	0.019	4.135	2.667	3.107	0.064	0.288	0.864	0.02	0.019	1.03275e+08	3.30027e+08	2.0586e+08	2.84168e+08	1.98519e+06	2.38534e+06	9.86268e+06	6.36133e+06	7.41239e+06	151588	0.88	0.86	0.91	0.9	0.72	3.196	1.993	2.752	0.019	4.135	2.667	3.107	0.064					1.03275e+08	3.30027e+08	2.0586e+08
0	PG(16:0/18:1)	PG	16:0/18:1	1	748.525	C40 H77 O10 N0 P1	19.852	3.358	1.974	2.887	4.24	4.412	2.68	3.102	5.6	0.015	0.489	0.021	0.185	1.03275e+08	3.46841e+08	2.03895e+08	2.98107e+08	4.37887e+08	2.38534e+06	1.05237e+07	6.39207e+06	7.39896e+06	1.33578e+07	0.88	0.93	0.88	0.91	0.87	3.358	1.974	2.887	4.24	4.412	2.68	3.102	5.6					1.03275e+08	3.46841e+08	2.03895e+08
0	PG(18:1/16:0)	PG	18:1/16:0	1	748.525	C40 H77 O10 N0 P1	19.852	3.539	2.072	3.028	4.303	4.296	2.624	3.017	5.556	0.013	0.462	0.024	0.137	9.84657e+07	3.48468e+08	2.03991e+08	2.98107e+08	4.23672e+08	2.45204e+06	1.05349e+07	6.4344e+06	7.39896e+06	1.36246e+07	0.97	0.94	0.92	0.91	0.91	3.539	2.072	3.028	4.303	4.296	2.624	3.017	5.556					9.84657e+07	3.48468e+08	2.03991e+08
0	PG(18:1/16:0)	PG	18:1/16:0	1	748.525	C40 H77 O10 N0 P1	43.985	180.561	2516.13	233.346	81.462	73.638	1120.08	72.737	46.248	0.11	0.138	0.056	0.118	74.401	13433.9	187202	17361.2	6060.84	21.592	1589.99	24184.7	1570.53	998.594	0.94	0.94	0.85	0.88	0.99	180.561	2516.13	233.346	81.462	73.638	1120.08	72.737	46.248					74.401	13433.9	187202
0	PG(18:0/16:0)	PG	18:0/16:0	1	750.541	C40 H79 O10 N0 P1	21.689	2.792	1.854	2.489	2.528	2.834	1.808	3.016	2.688	0.056	0.282	0.044	0.146	2.87602e+06	8.02842e+06	5.3323e+06	7.15971e+06	7.27185e+06	83816.8	237510	151582	252833	225265	0.93	0.95	0.95	0.93	0.85	2.792	1.854	2.489	2.528	2.834	1.808	3.016	2.688					2.87602e+06	8.02842e+06	5.3323e+06
0	PC(16:1/18:3)	PC	16:1/18:3	1	753.531	C42 H76 O8 N1 P1	26.813	1.093	1.403	0.628	0.517	1.238	1.502	0.635	0.632	0.53	0.733	0.726	0.365	2.11909e+06	2.31699e+06	2.9739e+06	1.33037e+06	1.09523e+06	43864.8	54309.6	65874.3	27839.9	27701.1	0.83	0.96	0.82	0.91	0.85	1.093	1.403	0.628	0.517	1.238	1.502	0.635	0.632					2.11909e+06	2.31699e+06	2.9739e+06
0	PG(18:4/17:1)	PG	18:4/17:1	1	754.479	C41 H71 O10 N0 P1	17.7	1224.66	718.812	697.776	247.617	3.485	1.669	1.197	0.853	0.003	0.119	0.117	0.13	677.511	829719	487003	472751	167763	11269	39272.6	18804.7	13487.7	9607.11	0.8	0.94	0.94	0.67	0.96	1224.66	718.812	697.776	247.617	3.485	1.669	1.197	0.853					677.511	829719	487003
0	PG(17:1/18:3)	PG	17:1/18:3	1	756.494	C41 H73 O10 N0 P1	14.365	0	0	0	0	0	0.002	0	0	0.001	0	0.001	0.001	257506	1	67.824	1	1	7992.4	1	12.978	1	1	0.62	0	0.92	0	0	0	0	0	0	0	0.002	0	0					257506	1	67.824
0	PG(18:4/17:0)	PG	18:4/17:0	1	756.494	C41 H73 O10 N0 P1	19.21	1.69	2.528	1.184	0.685	1.77	2.529	1.22	1.033	0.029	0.247	0.095	1	4.74812e+06	8.02324e+06	1.20009e+07	5.62202e+06	3.25322e+06	124625	220600	315133	152071	128768	0.89	0.83	0.94	0.9	0.94	1.69	2.528	1.184	0.685	1.77	2.529	1.22	1.033					4.74812e+06	8.02324e+06	1.20009e+07
0	PG(17:1/18:3)	PG	17:1/18:3	1	756.494	C41 H73 O10 N0 P1	19.259	1.455	2.179	1.02	0.614	1.717	2.453	1.184	1.012	0.061	0.359	0.282	0.376	5.51285e+06	8.02324e+06	1.20145e+07	5.62202e+06	3.38564e+06	128471	220600	315133	152071	130017	0.98	0.83	0.95	0.9	0.94	1.455	2.179	1.02	0.614	1.717	2.453	1.184	1.012					5.51285e+06	8.02324e+06	1.20145e+07
0	PC(16:1/18:1)	PC	16:1/18:1	1	757.562	C42 H80 O8 N1 P1	24.112	1.216	62.002	10.287	36.242	3.328	12.797	3.874	9.74	0.616	0.384	0.136	0.162	18161.4	22075.6	1.12604e+06	186832	658203	1314.66	4375.17	16824.2	5092.98	12805.3	0.9	0.9	0.81	0.67	0.9	1.216	62.002	10.287	36.242	3.328	12.797	3.874	9.74					18161.4	22075.6	1.12604e+06
0	PC(17:1/17:1)	PC	17:1/17:1	1	757.562	C42 H80 O8 N1 P1	24.112	1.216	62.002	10.287	36.242	3.328	12.797	3.874	9.74	0.616	0.384	0.136	0.162	18161.4	22075.6	1.12604e+06	186832	658203	1314.66	4375.17	16824.2	5092.98	12805.3	0.9	0.9	0.81	0.67	0.9	1.216	62.002	10.287	36.242	3.328	12.797	3.874	9.74					18161.4	22075.6	1.12604e+06
0	PE(18:1/19:1)	PE	18:1/19:1	1	757.562	C42 H80 O8 N1 P1	26.61	1.434	2.547	0.708	0.647	2.334	4.529	1.122	1.07	0.06	0.281	0.647	0.139	1.9679e+06	2.82178e+06	5.01135e+06	1.39306e+06	1.27397e+06	32116.3	74961.1	145446	36019.3	34353.9	0.93	0.82	0.92	0.85	0.88	1.434	2.547	0.708	0.647	2.334	4.529	1.122	1.07					1.9679e+06	2.82178e+06	5.01135e+06
0	PE(19:1/18:1)	PE	19:1/18:1	1	757.562	C42 H80 O8 N1 P1	26.61	1.434	2.547	0.708	0.647	2.334	4.529	1.017	1.07	0.054	0.283	0.304	0.123	1.9679e+06	2.82178e+06	5.01135e+06	1.39306e+06	1.27397e+06	32116.3	74961.1	145446	32663.3	34353.9	0.93	0.82	0.92	0.85	0.88	1.434	2.547	0.708	0.647	2.334	4.529	1.017	1.07					1.9679e+06	2.82178e+06	5.01135e+06
0	PG(18:2/17:1)	PG	18:2/17:1	1	758.51	C41 H75 O10 N0 P1	16.887	0.001	0.001	0	0.001	0.01	0.014	0	0.009	0.06	0.06	0.06	0.06	1.55506e+06	1799.61	2190.62	51.273	1308.44	37839.7	390.232	518.96	14.929	345.062	0.95	0.94	1	0.92	0.93	0.001	0.001	0	0.001	0.01	0.014	0	0.009					1.55506e+06	1799.61	2190.62
0	PG(17:1/18:2)	PG	17:1/18:2	1	758.51	C41 H75 O10 N0 P1	17.082	0	0	0	0	0.001	0	0	0	0.043	0.043	0.043	0.043	1.48156e+06	88.144	43.157	49.97	56.907	37687.9	26.056	16.121	14.387	15.855	0.94	0.91	0.95	0.88	0.89	0	0	0	0	0.001	0	0	0					1.48156e+06	88.144	43.157
0	PC(16:0/18:1)	PC	16:0/18:1	1	759.578	C42 H82 O8 N1 P1	25.874	0.454	2.19	0.078	1.37	0.713	2.745	0.654	1.756	0.714	0.456	0.449	0.466	681387	309142	1.49239e+06	53248.2	933515	6833.46	4869.4	18755.4	4469.44	12002.3	0.93	0.84	0.87	0.93	0.88	0.454	2.19	0.078	1.37	0.713	2.745	0.654	1.756					681387	309142	1.49239e+06
0	PC(18:0/16:1)	PC	18:0/16:1	1	759.578	C42 H82 O8 N1 P1	25.874	0.5	2.19	0.077	1.37	0.699	2.745	0.617	1.756	0.735	0.46	0.429	0.471	681387	340968	1.49239e+06	52170.2	933515	6833.46	4776.6	18755.4	4215.33	12002.3	0.93	0.87	0.87	0.86	0.88	0.5	2.19	0.077	1.37	0.699	2.745	0.617	1.756					681387	340968	1.49239e+06
0	PE(18:0/19:1)	PE	18:0/19:1	1	759.578	C42 H82 O8 N1 P1	29.095	1.382	1.126	0.503	0.338	1.537	1.348	0.605	0.465	0.978	0.769	0.046	0.016	1.05104e+06	1.45286e+06	1.18306e+06	528372	355209	25213.5	38762.5	33995.7	15265.7	11721.8	0.93	0.9	0.85	0.8	0.9	1.382	1.126	0.503	0.338	1.537	1.348	0.605	0.465					1.05104e+06	1.45286e+06	1.18306e+06
0	PE(19:1/18:0)	PE	19:1/18:0	1	759.578	C42 H82 O8 N1 P1	29.095	1.382	1.126	0.503	0.122	1.537	1.348	0.605	0.369	0.978	0.769	0.046	0.005	1.05104e+06	1.45286e+06	1.18306e+06	528372	127856	25213.5	38762.5	33995.7	15265.7	9302.41	0.93	0.9	0.85	0.8	0.73	1.382	1.126	0.503	0.122	1.537	1.348	0.605	0.369					1.05104e+06	1.45286e+06	1.18306e+06
0	PG(18:1/17:1)	PG	18:1/17:1	1	760.525	C41 H77 O10 N0 P1	19.655	2.109	2.41	0.953	4.087	3.148	3.099	1.36	5.623	0.03	0.382	0.783	0.144	1.04755e+07	2.20971e+07	2.52503e+07	9.98589e+06	4.28089e+07	306790	965681	950660	417319	1.72494e+06	0.93	0.95	0.96	0.93	0.95	2.109	2.41	0.953	4.087	3.148	3.099	1.36	5.623					1.04755e+07	2.20971e+07	2.52503e+07
0	PG(19:1/16:1)	PG	19:1/16:1	1	760.525	C41 H77 O10 N0 P1	19.655	1.935	2.28	0.316	0.589	3.352	3.244	0.188	0.862	0.026	0.275	0.361	0.836	1.11041e+07	2.14814e+07	2.532e+07	3.50717e+06	6.53848e+06	284240	952632	922174	53542.2	244965	0.94	0.94	0.91	0.89	0.86	1.935	2.28	0.316	0.589	3.352	3.244	0.188	0.862					1.11041e+07	2.14814e+07	2.532e+07
0	PG(17:1/18:1)	PG	17:1/18:1	1	760.525	C41 H77 O10 N0 P1	19.904	2.109	2.399	0.98	4.087	3.148	3.071	1.359	5.623	0.03	0.382	0.716	0.147	1.04755e+07	2.20971e+07	2.5132e+07	1.027e+07	4.28089e+07	306790	965681	942278	417032	1.72494e+06	0.93	0.95	0.96	0.95	0.95	2.109	2.399	0.98	4.087	3.148	3.071	1.359	5.623					1.04755e+07	2.20971e+07	2.5132e+07
0	PG(16:1/19:1)	PG	16:1/19:1	1	760.525	C41 H77 O10 N0 P1	20.434	0.626	16.17	1.34	3.747	1.721	39.579	2.289	3.267	0.665	0.126	0.061	0.106	1.5718e+06	984261	2.54162e+07	2.10669e+06	5.88911e+06	23209.6	39944	918602	53115.6	75822.9	0.93	0.9	0.91	0.91	0.91	0.626	16.17	1.34	3.747	1.721	39.579	2.289	3.267					1.5718e+06	984261	2.54162e+07
0	PG(16:0/19:1)	PG	16:0/19:1	1	762.541	C41 H79 O10 N0 P1	20.965	1.071	1.749	0.798	0.763	1.119	2.031	0.859	0.852	0.612	0.628	0.489	0.319	5.55027e+07	5.94284e+07	9.70594e+07	4.43126e+07	4.23541e+07	1.41324e+06	1.5817e+06	2.8707e+06	1.21404e+06	1.20457e+06	0.89	0.95	0.97	0.97	0.88	1.071	1.749	0.798	0.763	1.119	2.031	0.859	0.852					5.55027e+07	5.94284e+07	9.70594e+07
0	PG(19:1/16:0)	PG	19:1/16:0	1	762.541	C41 H79 O10 N0 P1	20.965	0.901	1.486	0.666	0.631	1.102	2.002	0.847	0.835	0.839	0.692	0.404	0.28	6.52656e+07	5.87894e+07	9.69571e+07	4.34655e+07	4.11884e+07	1.43591e+06	1.5817e+06	2.87479e+06	1.21581e+06	1.19893e+06	0.88	0.79	0.97	0.94	0.61	0.901	1.486	0.666	0.631	1.102	2.002	0.847	0.835					6.52656e+07	5.87894e+07	9.69571e+07
0	PG(19:1/16:0)	PG	19:1/16:0	1	762.541	C41 H79 O10 N0 P1	43.995	81.779	1034.53	24.208	0.025	31.347	300.552	14.885	0.048	0.384	0.164	0.409	0.184	39.634	3241.21	41002.5	959.443	1	20.979	657.633	6305.29	312.268	1	0.92	0.98	0.87	1	0	81.779	1034.53	24.208	0.025	31.347	300.552	14.885	0.048					39.634	3241.21	41002.5
0	PG(16:0/19:1)	PG	16:0/19:1	1	762.541	C41 H79 O10 N0 P1	44.124	0.276	378.273	23.478	0.085	0.367	204.654	20.65	0.247	0.514	0.118	0.393	0.405	51.445	14.18	19460.2	1207.82	4.397	16.451	6.031	3366.76	339.705	4.069	0.91	0.91	0.85	1	0.88	0.276	378.273	23.478	0.085	0.367	204.654	20.65	0.247					51.445	14.18	19460.2
0	PG(18:4/18:1)	PG	18:4/18:1	1	768.494	C42 H73 O10 N0 P1	13.467	0	0.381	0.273	0.117	0.33	0.42	0.285	0.394	0.421	0.803	0.591	0.494	23627.4	1	9009.59	6461.81	2764.51	1581.08	521.462	663.293	449.991	623.666	0.89	0	0.92	0.84	0.97	0	0.381	0.273	0.117	0.33	0.42	0.285	0.394					23627.4	1	9009.59
0	PG(16:1/20:4)	PG	16:1/20:4	1	768.494	C42 H73 O10 N0 P1	13.705	0.115	0.325	0.169	0.13	0.221	0.297	0.226	0.233	0.435	0.591	0.54	0.515	27683.4	3172.77	9009.59	4673.84	3589.55	2230.38	493.436	663.293	505.101	519.648	0.89	0.97	0.92	0.91	0.91	0.115	0.325	0.169	0.13	0.221	0.297	0.226	0.233					27683.4	3172.77	9009.59
0	PG(18:4/18:1)	PG	18:4/18:1	1	768.494	C42 H73 O10 N0 P1	15.483	0	0.001	0	0.001	0	0.008	0	0.008	0.408	0.359	0.408	0.358	4.16581e+06	1	4245.71	1	2312.39	75522.9	1	624.431	1	572.857	0.94	0	0.98	0	1	0	0.001	0	0.001	0	0.008	0	0.008					4.16581e+06	1	4245.71
0	PG(16:1/20:4)	PG	16:1/20:4	1	768.494	C42 H73 O10 N0 P1	16.151	0	0.035	30.764	0.027	0	0.006	0.918	0.005	0.281	0.294	0.391	0.291	78345	32.802	2757.23	2.41024e+06	2078.22	71338.3	14.097	439.995	65520.7	378.081	0.57	0.94	0.99	0.92	0.92	0	0.035	30.764	0.027	0	0.006	0.918	0.005					78345	32.802	2757.23
0	PG(18:2/18:3)	PG	18:2/18:3	1	768.494	C42 H73 O10 N0 P1	17.086	0.001	0	0	0	0.009	0.004	0	0	0.042	0.042	0.042	0.042	4.88319e+06	3009.23	1251.25	1.198	41.538	75522.9	683.114	303.343	9.971	12.026	0.57	1	0.99	0.81	0.9	0.001	0	0	0	0.009	0.004	0	0					4.88319e+06	3009.23	1251.25
0	PG(16:0/20:5)	PG	16:0/20:5	1	768.494	C42 H73 O10 N0 P1	17.253	0.001	0	0.001	0	0.012	0.005	0.008	0.006	0.041	0.041	0.041	0.041	4.88319e+06	4650.9	1490.78	3219.2	1947.33	74854	925.627	353.024	632.031	444.331	0.57	0.94	0.92	0.98	1	0.001	0	0.001	0	0.012	0.005	0.008	0.006					4.88319e+06	4650.9	1490.78
0	PG(16:1/20:4)	PG	16:1/20:4	1	768.494	C42 H73 O10 N0 P1	18.276	1.211	0.836	0.626	0.558	1.899	1.499	1.108	1.145	0.155	0.867	0.731	0.707	4.07811e+06	4.93696e+06	3.41048e+06	2.55356e+06	2.27513e+06	74854	142139	112170	82938	85679.5	0.93	0.97	0.9	0.94	0.96	1.211	0.836	0.626	0.558	1.899	1.499	1.108	1.145					4.07811e+06	4.93696e+06	3.41048e+06
0	PG(18:4/18:1)	PG	18:4/18:1	1	768.494	C42 H73 O10 N0 P1	18.669	1.185	0.823	0.613	0.546	1.882	1.493	1.098	1.134	0.156	0.85	0.719	0.73	4.16581e+06	4.93696e+06	3.4303e+06	2.55356e+06	2.27513e+06	75522.9	142139	112759	82938	85679.5	0.94	0.97	0.92	0.94	0.96	1.185	0.823	0.613	0.546	1.882	1.493	1.098	1.134					4.16581e+06	4.93696e+06	3.4303e+06
0	PG(18:1/18:3)	PG	18:1/18:3	1	770.51	C42 H75 O10 N0 P1	16.748	0.027	0.001	0.009	0.002	0.144	0.016	0.018	0.02	0.017	0.016	0.017	0.016	1.77155e+06	48583.2	2650.58	15404.4	3252.12	28059.4	4051.76	446.534	505.351	567.811	0.87	0.87	0.97	0.71	0.95	0.027	0.001	0.009	0.002	0.144	0.016	0.018	0.02					1.77155e+06	48583.2	2650.58
0	PG(18:3/18:1)	PG	18:3/18:1	1	770.51	C42 H75 O10 N0 P1	16.99	0.027	0.004	0.009	0	0.14	0.025	0.033	0	0.016	0.015	0.015	0.015	1.70895e+06	46613	6006.81	15352.9	38.34	28665.1	4009.37	708.445	934.641	13.2	0.87	0.88	0.97	0.73	0.81	0.027	0.004	0.009	0	0.14	0.025	0.033	0					1.70895e+06	46613	6006.81
0	PG(18:2/18:2)	PG	18:2/18:2	1	770.51	C42 H75 O10 N0 P1	18.726	0.005	0.003	0.003	0.724	0.017	0.014	0.016	0.797	0.013	0.013	0.013	0.17	4.22972e+06	20667.7	11575.9	13467.1	3.06215e+06	101607	1705.16	1373.63	1590.82	81014.6	0.7	0.9	0.94	0.73	0.89	0.005	0.003	0.003	0.724	0.017	0.014	0.016	0.797					4.22972e+06	20667.7	11575.9
0	PG(18:1/18:3)	PG	18:1/18:3	1	770.51	C42 H75 O10 N0 P1	20.028	2.305	2.309	2.149	1.387	2.681	2.543	2.208	1.827	0.005	0.356	0.01	0.183	4.71683e+06	1.08712e+07	1.08909e+07	1.01353e+07	6.5445e+06	104927	281329	266820	231661	191699	0.91	0.9	0.88	0.93	0.91	2.305	2.309	2.149	1.387	2.681	2.543	2.208	1.827					4.71683e+06	1.08712e+07	1.08909e+07
0	PG(18:4/18:0)	PG	18:4/18:0	1	770.51	C42 H75 O10 N0 P1	20.028	2.575	2.602	2.35	1.604	2.745	2.63	2.286	1.849	0.007	0.287	0.009	0.15	4.18573e+06	1.07782e+07	1.08909e+07	9.83721e+06	6.71518e+06	101444	278509	266820	231936	187532	0.94	0.92	0.88	0.93	0.91	2.575	2.602	2.35	1.604	2.745	2.63	2.286	1.849					4.18573e+06	1.07782e+07	1.08909e+07
0	PG(16:0/20:4)	PG	16:0/20:4	1	770.51	C42 H75 O10 N0 P1	20.095	2.72	2.661	2.497	1.612	2.83	2.711	2.335	1.931	0.003	0.321	0.006	0.13	4.0594e+06	1.10418e+07	1.08034e+07	1.01353e+07	6.5445e+06	98197.9	277905	266248	229329	189650	0.73	0.97	0.88	0.93	0.91	2.72	2.661	2.497	1.612	2.83	2.711	2.335	1.931					4.0594e+06	1.10418e+07	1.08034e+07
0	PC(16:1/19:1)	PC	16:1/19:1	1	771.578	C43 H82 O8 N1 P1	25.066	11.934	110.117	40.075	23.862	1.118	5.625	1.538	2.772	0.093	0.218	0.261	0.015	17631	210411	1.94148e+06	706557	420718	4369.81	4884.8	24578.5	6721.66	12112.1	0.8	0.85	0.85	0.7	0.87	11.934	110.117	40.075	23.862	1.118	5.625	1.538	2.772					17631	210411	1.94148e+06
0	PC(17:1/18:1)	PC	17:1/18:1	1	771.578	C43 H82 O8 N1 P1	25.066	11.934	110.117	40.075	74.247	1.721	8.662	2.369	5.038	0.097	0.219	0.264	0.175	17631	210411	1.94148e+06	706557	1.30905e+06	2837.59	4884.8	24578.5	6721.66	14295.3	0.8	0.85	0.85	0.7	0.78	11.934	110.117	40.075	74.247	1.721	8.662	2.369	5.038					17631	210411	1.94148e+06
0	PE(18:1/20:1)	PE	18:1/20:1	1	771.578	C43 H82 O8 N1 P1	26.146	0.041	3.879	0.097	1.8	0.054	1.658	0.065	0.778	0	0.683	0.001	0.759	756045	31255.4	2.93269e+06	73568.1	1.36113e+06	31000.7	1681.01	51384	1999.6	24118.4	0.87	0.85	0.77	0.81	0.96	0.041	3.879	0.097	1.8	0.054	1.658	0.065	0.778					756045	31255.4	2.93269e+06
0	PE(20:1/18:1)	PE	20:1/18:1	1	771.578	C43 H82 O8 N1 P1	26.146	0.041	3.879	0.948	1.8	0.054	1.658	0.706	0.778	0	0.683	0.179	0.759	756045	31255.4	2.93269e+06	716888	1.36113e+06	31000.7	1681.01	51384	21895.3	24118.4	0.87	0.85	0.77	0.85	0.96	0.041	3.879	0.948	1.8	0.054	1.658	0.706	0.778					756045	31255.4	2.93269e+06
0	PE(19:1/19:1)	PE	19:1/19:1	1	771.578	C43 H82 O8 N1 P1	27.593	3.296	2.477	1.009	2.276	3.583	1.92	1.092	1.958	0.401	0.079	0.967	0.068	1.42122e+06	4.68493e+06	3.52049e+06	1.43363e+06	3.2343e+06	31000.7	111076	59517.3	33846.1	60700.9	0.8	0.81	0.67	0.83	0.67	3.296	2.477	1.009	2.276	3.583	1.92	1.092	1.958					1.42122e+06	4.68493e+06	3.52049e+06
0	PE(20:1/18:1)	PE	20:1/18:1	1	771.578	C43 H82 O8 N1 P1	28.264	0.762	0.55	0.187	0.473	0.818	0.427	0.168	0.381	0.197	0.03	0.003	0.024	6.82355e+06	5.20192e+06	3.75489e+06	1.27352e+06	3.2261e+06	152588	124802	65191	25572.6	58106.5	0.78	0.83	0.71	0.8	0.65	0.762	0.55	0.187	0.473	0.818	0.427	0.168	0.381					6.82355e+06	5.20192e+06	3.75489e+06
0	PG(18:2/18:1)	PG	18:2/18:1	1	772.525	C42 H77 O10 N0 P1	17.814	0.34	0	0.245	0.062	0.56	0	0.211	0.124	0.249	0.067	0.127	0.074	3.69951e+06	1.25853e+06	24.026	907904	229513	98323.8	55034.3	7.819	20719.3	12150.6	0.88	0.87	0.91	0.89	0.87	0.34	0	0.245	0.062	0.56	0	0.211	0.124					3.69951e+06	1.25853e+06	24.026
0	PG(18:1/18:2)	PG	18:1/18:2	1	772.525	C42 H77 O10 N0 P1	18.089	0.357	0	0.245	0.053	0.509	0.002	0.166	0.128	0.098	0.031	0.055	0.034	3.69951e+06	1.322e+06	1060.32	907904	196585	99022.5	50387.5	216.644	16443.4	12655	0.88	0.87	0.94	0.89	0.87	0.357	0	0.245	0.053	0.509	0.002	0.166	0.128					3.69951e+06	1.322e+06	1060.32
0	PC(16:0/19:1)	PC	16:0/19:1	1	773.593	C43 H84 O8 N1 P1	26.381	0.148	0.605	0.018	0.559	0.941	2.249	1.198	1.967	0.453	0.854	0.367	0.993	977695	145125	591128	18028.1	546075	5498.99	5174.12	12367.9	6585.43	10815.6	0.89	0.89	0.96	0.87	0.5	0.148	0.605	0.018	0.559	0.941	2.249	1.198	1.967					977695	145125	591128
0	PC(18:0/17:1)	PC	18:0/17:1	1	773.593	C43 H84 O8 N1 P1	26.381	0.148	0.605	0.019	0.559	0.941	2.249	0.694	1.106	0.453	0.854	0.372	0.851	977695	145125	591128	18641.7	546075	5498.99	5174.12	12367.9	3814.57	6083.27	0.89	0.89	0.96	0.78	0.5	0.148	0.605	0.019	0.559	0.941	2.249	0.694	1.106					977695	145125	591128
0	PG(17:1/19:1)	PG	17:1/19:1	1	774.541	C42 H79 O10 N0 P1	18.899	0	0.003	0	0.804	0.001	0.012	0.001	1.717	0.033	0.033	0.033	0.337	8.66289e+07	11859.6	258505	5698.32	6.96497e+07	1.38355e+06	1584.8	16715.3	822.475	2.37537e+06	0.89	0.99	0.87	0.99	0.86	0	0.003	0	0.804	0.001	0.012	0.001	1.717					8.66289e+07	11859.6	258505
0	PG(18:0/18:2)	PG	18:0/18:2	1	774.541	C42 H79 O10 N0 P1	20.198	1.863	1.124	0.932	1.027	2.242	1.462	1.403	1.961	0.136	0.8	0.964	0.821	7.02886e+07	1.30973e+08	7.89978e+07	6.54883e+07	7.21835e+07	1.35134e+06	3.02931e+06	1.97623e+06	1.89572e+06	2.64995e+06	0.93	0.87	0.92	0.95	0.93	1.863	1.124	0.932	1.027	2.242	1.462	1.403	1.961					7.02886e+07	1.30973e+08	7.89978e+07
0	PG(18:1/18:1)	PG	18:1/18:1	1	774.541	C42 H79 O10 N0 P1	20.198	1.313	0.801	0.762	0.832	2.195	1.343	1.371	1.914	0.192	0.771	0.909	0.922	8.66289e+07	1.13784e+08	6.94057e+07	6.59844e+07	7.2095e+07	1.38355e+06	3.03691e+06	1.85792e+06	1.89723e+06	2.64806e+06	0.89	0.88	0.95	0.9	0.93	1.313	0.801	0.762	0.832	2.195	1.343	1.371	1.914					8.66289e+07	1.13784e+08	6.94057e+07
0	PG(18:1/18:1)	PG	18:1/18:1	1	774.541	C42 H79 O10 N0 P1	22.422	24.955	15667.3	0	2.231	1.81	1752.64	0.001	4.477	0.399	0.116	0.247	0.742	4429.96	110551	6.94057e+07	1	9884.06	1060.07	1919.13	1.85792e+06	1	4745.86	0.99	0.87	0.95	0	0.9	24.955	15667.3	0	2.231	1.81	1752.64	0.001	4.477					4429.96	110551	6.94057e+07
0	PG(18:1/18:1)	PG	18:1/18:1	1	774.541	C42 H79 O10 N0 P1	43.991	25.809	617.682	0.02	0.02	29.024	361.745	0.06	0.06	0.399	0.203	0.226	0.226	49.85	1286.59	30791.5	1	1	16.668	483.764	6029.57	1	1	0.91	1	0.84	0	0	25.809	617.682	0.02	0.02	29.024	361.745	0.06	0.06					49.85	1286.59	30791.5
0	PG(18:0/18:1)	PG	18:0/18:1	1	776.557	C42 H81 O10 N0 P1	22.172	4.61	3.025	3.478	3.298	3.732	2.392	3.11	3.53	0.032	0.336	0.031	0.216	3.46266e+06	1.5964e+07	1.04737e+07	1.20432e+07	1.14189e+07	116116	433332	277702	361067	409876	0.95	0.77	0.83	0.92	0.92	4.61	3.025	3.478	3.298	3.732	2.392	3.11	3.53					3.46266e+06	1.5964e+07	1.04737e+07
0	PG(18:1/18:0)	PG	18:1/18:0	1	776.557	C42 H81 O10 N0 P1	22.172	4.61	3.025	3.478	3.298	3.732	2.392	3.11	3.53	0.031	0.388	0.029	0.246	3.46266e+06	1.5964e+07	1.04737e+07	1.20432e+07	1.14189e+07	116116	433332	277702	361067	409876	0.95	0.77	0.83	0.92	0.92	4.61	3.025	3.478	3.298	3.732	2.392	3.11	3.53					3.46266e+06	1.5964e+07	1.04737e+07
0	PG(17:1/20:4)	PG	17:1/20:4	1	782.51	C43 H75 O10 N0 P1	19.692	387.436	447.203	298.617	61.034	51.825	62.873	23.086	18.892	0.001	0.116	0.149	0.074	2638.51	1.02225e+06	1.17995e+06	787904	161040	757.576	39261.7	47631	17489.5	14312.1	0.89	0.88	0.91	0.89	0.92	387.436	447.203	298.617	61.034	51.825	62.873	23.086	18.892					2638.51	1.02225e+06	1.17995e+06
0	PG(19:1/18:3)	PG	19:1/18:3	1	784.525	C43 H77 O10 N0 P1	19.187	1.39	0	0.845	0.855	1.155	0	1.021	1.11	0.275	0.068	0.642	0.669	1.84861e+06	2.56888e+06	48.156	1.56153e+06	1.58015e+06	49840.3	57569.4	15.422	50889.1	55331.8	0.97	0.88	0.93	0.92	0.93	1.39	0	0.845	0.855	1.155	0	1.021	1.11					1.84861e+06	2.56888e+06	48.156
0	PG(19:1/18:3)	PG	19:1/18:3	1	784.525	C43 H77 O10 N0 P1	21.222	1.39	2.703	0.845	0.855	1.155	3.049	1.021	1.11	0.278	0.289	0.743	0.785	1.84861e+06	2.56888e+06	4.9961e+06	1.56153e+06	1.58015e+06	49840.3	57569.4	151944	50889.1	55331.8	0.97	0.88	0.88	0.92	0.93	1.39	2.703	0.845	0.855	1.155	3.049	1.021	1.11					1.84861e+06	2.56888e+06	4.9961e+06
0	PG(18:4/19:0)	PG	18:4/19:0	1	784.525	C43 H77 O10 N0 P1	21.238	1.601	3.076	0.952	0.94	1.193	3.084	1.057	1.119	0.118	0.193	0.328	0.578	1.62448e+06	2.6e+06	4.9961e+06	1.54653e+06	1.52631e+06	47907.7	57166.7	147728	50642.3	53598.1	0.85	0.82	0.88	0.92	0.94	1.601	3.076	0.952	0.94	1.193	3.084	1.057	1.119					1.62448e+06	2.6e+06	4.9961e+06
0	PC(18:1/18:1)	PC	18:1/18:1	1	785.593	C44 H84 O8 N1 P1	23.341	0	0.003	0	0	0	0.019	0	0	0.05	0.05	0.05	0.05	2.06038e+06	15.88	6625.69	58.69	54.548	35125.4	14.142	676.745	16.182	16.06	0.63	0.92	0.98	0.89	0.91	0	0.003	0	0	0	0.019	0	0					2.06038e+06	15.88	6625.69
0	PC(18:1/18:1)	PC	18:1/18:1	1	785.593	C44 H84 O8 N1 P1	26.083	1.112	3.018	1.194	2.217	0.785	2.912	0.887	1.907	0.603	0.106	0.525	0.19	2.06038e+06	2.29047e+06	6.21899e+06	2.46016e+06	4.56868e+06	35125.4	27560.1	102299	31166.7	66978.6	0.63	0.67	0.67	0.73	0.69	1.112	3.018	1.194	2.217	0.785	2.912	0.887	1.907					2.06038e+06	2.29047e+06	6.21899e+06
0	PC(17:1/19:1)	PC	17:1/19:1	1	785.593	C44 H84 O8 N1 P1	26.238	9.697	25.209	6.058	18.893	4.957	18.318	3.77	12.153	0.004	0.028	0.125	0.031	241579	2.34262e+06	6.08991e+06	1.4634e+06	4.5642e+06	5566.6	27591.4	101971	20986	67653.5	0.81	0.68	0.69	0.9	0.71	9.697	25.209	6.058	18.893	4.957	18.318	3.77	12.153					241579	2.34262e+06	6.08991e+06
0	PC(18:1/18:1)	PC	18:1/18:1	1	785.593	C44 H84 O8 N1 P1	28.217	34.299	101.236	20.839	66.957	5.163	10.15	2.271	11.704	0.396	0.17	0.115	0.152	42215.8	1.44794e+06	4.27377e+06	879739	2.82666e+06	2946.82	15213.3	29909.2	6693.05	34488.8	0.84	0.57	0.82	0.86	0.68	34.299	101.236	20.839	66.957	5.163	10.15	2.271	11.704					42215.8	1.44794e+06	4.27377e+06
0	PE(19:1/20:1)	PE	19:1/20:1	1	785.593	C44 H84 O8 N1 P1	28.784	0.969	2.651	0.853	1.101	1.402	2.936	1.341	1.701	0.534	0.651	0.937	0.339	3.22097e+06	3.12085e+06	8.53904e+06	2.74595e+06	3.54722e+06	38577.7	54075.2	113266	51734.6	65636.5	0.77	0.77	0.88	0.78	0.81	0.969	2.651	0.853	1.101	1.402	2.936	1.341	1.701					3.22097e+06	3.12085e+06	8.53904e+06
0	PE(20:1/19:1)	PE	20:1/19:1	1	785.593	C44 H84 O8 N1 P1	28.784	0.969	2.651	0.853	1.078	1.402	2.936	1.341	1.678	0.508	0.293	0.865	0.349	3.22097e+06	3.12085e+06	8.53904e+06	2.74595e+06	3.47261e+06	38577.7	54075.2	113266	51734.6	64721.2	0.77	0.77	0.88	0.78	0.82	0.969	2.651	0.853	1.078	1.402	2.936	1.341	1.678					3.22097e+06	3.12085e+06	8.53904e+06
0	PG(18:1/19:1)	PG	18:1/19:1	1	788.557	C43 H81 O10 N0 P1	21.334	1.743	4.742	1.29	1.257	2.352	5.667	1.352	1.644	0.073	0.464	0.137	0.878	2.48466e+06	4.33177e+06	1.17817e+07	3.20442e+06	3.12376e+06	70191.4	165068	397751	94915.9	115422	0.85	0.89	0.92	0.94	0.95	1.743	4.742	1.29	1.257	2.352	5.667	1.352	1.644					2.48466e+06	4.33177e+06	1.17817e+07
0	PG(19:1/18:1)	PG	19:1/18:1	1	788.557	C43 H81 O10 N0 P1	21.334	1.53	4.006	1.173	1.123	2.233	5.216	1.286	1.519	0.055	0.605	0.245	0.951	2.78258e+06	4.25739e+06	1.1147e+07	3.26399e+06	3.12376e+06	75987.3	169679	396341	97724.5	115422	0.87	0.94	0.93	0.88	0.95	1.53	4.006	1.173	1.123	2.233	5.216	1.286	1.519					2.78258e+06	4.25739e+06	1.1147e+07
0	PG(19:1/18:0)	PG	19:1/18:0	1	790.572	C43 H83 O10 N0 P1	23.134	0.808	1.926	0.981	0.897	0.768	1.452	0.757	0.777	0.951	0.335	0.275	0.535	353880	285799	681600	347216	317594	14802.2	11363.1	21497.1	11210.3	11498.5	1	0.77	0.95	0.92	0.95	0.808	1.926	0.981	0.897	0.768	1.452	0.757	0.777					353880	285799	681600
0	PG(18:0/19:1)	PG	18:0/19:1	1	790.572	C43 H83 O10 N0 P1	23.137	1.387	1.926	0.981	0.918	0.817	1.543	0.801	0.827	0.533	0.331	0.259	0.503	353880	490921	681600	347216	324969	13932.8	11378.9	21497.1	11162.7	11515.7	1	0.81	0.95	0.92	0.94	1.387	1.926	0.981	0.918	0.817	1.543	0.801	0.827					353880	490921	681600
0	PG(18:0/20:5)	PG	18:0/20:5	1	796.525	C44 H77 O10 N0 P1	20.224	1.397	1.523	0.939	0.567	2.081	1.633	1.248	0.897	0.155	0.842	0.899	0.123	2.78149e+06	3.88481e+06	4.23599e+06	2.61239e+06	1.57687e+06	60671.4	126231	99065.4	75735.3	54438.3	0.97	0.96	0.91	0.93	0.91	1.397	1.523	0.939	0.567	2.081	1.633	1.248	0.897					2.78149e+06	3.88481e+06	4.23599e+06
0	PG(18:1/20:4)	PG	18:1/20:4	1	796.525	C44 H77 O10 N0 P1	20.533	1.493	1.709	1.002	0.605	2.049	1.609	1.228	0.888	0.118	0.738	0.722	0.159	2.60878e+06	3.89502e+06	4.45758e+06	2.61339e+06	1.57846e+06	61561.1	126131	99065.4	75578.5	54673	0.98	0.96	0.89	0.93	0.91	1.493	1.709	1.002	0.605	2.049	1.609	1.228	0.888					2.60878e+06	3.89502e+06	4.45758e+06
0	PG(18:0/20:4)	PG	18:0/20:4	1	798.541	C44 H79 O10 N0 P1	22.174	4.47	10.642	8.865	6.372	3.87	4.262	3.775	4.365	0.185	0.234	0.022	0.203	59948	267976	637956	531463	381989	3585.38	13873.7	15279.1	13533.1	15650.7	0.82	0.99	0.31	0.55	0.95	4.47	10.642	8.865	6.372	3.87	4.262	3.775	4.365					59948	267976	637956
0	PG(18:1/20:3)	PG	18:1/20:3	1	798.541	C44 H79 O10 N0 P1	22.174	4.47	10.642	4.57	6.372	3.87	4.262	2.807	4.365	0.001	0.234	0.145	0.203	59948	267976	637956	273959	381989	3585.38	13873.7	15279.1	10063.8	15650.7	0.82	0.99	0.31	0.7	0.95	4.47	10.642	4.57	6.372	3.87	4.262	2.807	4.365					59948	267976	637956
0	PC(18:1/19:1)	PC	18:1/19:1	1	799.609	C45 H86 O8 N1 P1	27.346	0.566	5.076	1.572	2.952	1.239	2.448	1.653	1.984	0.329	0.432	0.995	0.667	39508.8	22361.4	200562	62101.4	116645	1706.43	2114.66	4178.09	2821.41	3384.83	0.88	0.89	0.82	0.94	0.88	0.566	5.076	1.572	2.952	1.239	2.448	1.653	1.984					39508.8	22361.4	200562
0	PG(19:1/19:1)	PG	19:1/19:1	1	802.572	C44 H83 O10 N0 P1	22.386	0.557	0.315	0.423	0.224	0.606	0.293	0.472	0.212	0.145	0.037	0.077	0.022	6.33741e+06	3.53151e+06	1.99663e+06	2.67933e+06	1.42077e+06	192378	116653	56287.7	90726.7	40778.8	0.87	0.91	0.93	0.92	0.85	0.557	0.315	0.423	0.224	0.606	0.293	0.472	0.212					6.33741e+06	3.53151e+06	1.99663e+06
0	PG(20:1/18:1)	PG	20:1/18:1	1	802.572	C44 H83 O10 N0 P1	22.563	0.583	0.329	0.442	0.235	0.613	0.296	0.471	0.215	0.679	0.735	0.889	0.593	6.06151e+06	3.53151e+06	1.99663e+06	2.67848e+06	1.42433e+06	190272	116653	56287.7	89632.2	40874	0.85	0.91	0.93	0.94	0.85	0.583	0.329	0.442	0.235	0.613	0.296	0.471	0.215					6.06151e+06	3.53151e+06	1.99663e+06
0	PG(19:1/20:4)	PG	19:1/20:4	1	810.541	C45 H79 O10 N0 P1	21.536	0.819	23.49	3.221	5.885	1.779	17.671	2.841	4.554	0.916	0.121	0.546	0.013	24794	20313.7	582404	79868.9	145905	1103.62	1963.57	19502.4	3135.84	5025.42	0.74	0.9	0.94	0.88	0.83	0.819	23.49	3.221	5.885	1.779	17.671	2.841	4.554					24794	20313.7	582404
0	PI(16:0/18:3)	PI	16:0/18:3	1	832.51	C43 H77 O13 N0 P1	20.101	262.022	248.489	14.353	186.077	26.978	36.182	5.452	16.793	0.002	0.154	0.135	0.126	2502.55	655723	621855	35919.7	465666	604.936	16319.7	21888.1	3298.08	10158.6	1	0.81	0.81	0.85	0.67	262.022	248.489	14.353	186.077	26.978	36.182	5.452	16.793					2502.55	655723	621855
[truncated: 7 more columns]
